# Supplementary material for: Putative mutations associated with tetracycline resistance detected in Treponema spp.: an analysis of 4,355 Spirochaetales genomes
Source: Access Microbiol. 2025 Oct 13;7(10):000963.v4. doi: 10.1099/acmi.0.000963.v4 (PMC12518048; doi:10.1099/acmi.0.000963.v4)
Supplement: Uncited Supplementary Material 1. [file acmi-7-00963-s001.xlsx]

## Sheet: STable1
Organism	Count of Genomes	Categories
Alkalispirochaeta alkalica	1	Spirochaeta spp.
Alkalispirochaeta americana	1	Spirochaeta spp.
Alkalispirochaeta odontotermitis	1	Spirochaeta spp.
Alkalispirochaeta sp.	1	Spirochaeta spp.
Alkalispirochaeta sphaeroplastigenens	1	Spirochaeta spp.
Borrelia anserina	2
Borrelia anserina Es	1
Borrelia coriaceae	3
Borrelia crocidurae	2
Borrelia crocidurae str. Achema	1
Borrelia duttonii	2
Borrelia hermsii	9
Borrelia hispanica	1
Borrelia maritima	1
Borrelia miyamotoi	47
Borrelia nietonii	2
Borrelia parkeri	3
Borrelia persica	1
Borrelia puertoricensis	1
Borrelia recurrentis	1
Borrelia sp.	7
Borrelia turcica	1
Borrelia turicatae	5
Borrelia venezuelensis	1
Borreliella afzelii	46
Borreliella americana	5
Borreliella andersonii	2
Borreliella bavariensis	48
Borreliella bissettiae	5
Borreliella burgdorferi	445	Lyme disease spirochete
Borreliella californiensis	3
Borreliella carolinensis	4
Borreliella chilensis	1
Borreliella finlandensis	2
Borreliella garinii	165
Borreliella japonica	3
Borreliella kurtenbachii	1
Borreliella lanei	2
Borreliella lusitaniae	3
Borreliella mayonii	2
Borreliella sinica	1
Borreliella spielmanii	3
Borreliella tanukii	4
Borreliella turdi	5
Borreliella valaisiana	20
Borreliella yangtzensis	4
Breznakiella homolactica	1
Brucepastera parasyntrophica	1
Bullifex porci	4
Bullifex sp.	7
Candidatus Aphodenecus pullistercoris	2
Candidatus Avitreponema avistercoris	2	Other Treponema spp.
Candidatus Borrelia fainii	1
Candidatus Borreliella tachyglossi	1
Candidatus Gallitreponema excrementavium	2	Other Treponema spp.
Candidatus Haliotispira prima	1
Candidatus Marispirochaeta associata	1	Spirochaeta spp.
Candidatus Ornithospirochaeta avicola	1	Spirochaeta spp.
Candidatus Ornithospirochaeta sp.	2	Spirochaeta spp.
Candidatus Ornithospirochaeta stercoravium	2	Spirochaeta spp.
Candidatus Ornithospirochaeta stercorigallinarum	2	Spirochaeta spp.
Candidatus Ornithospirochaeta stercoripullorum	2	Spirochaeta spp.
Candidatus Physcosoma equi	1
Candidatus Treponema caballi	1	Other Treponema spp.
Candidatus Treponema equi	1	Other Treponema spp.
Candidatus Treponema equifaecale	1	Other Treponema spp.
Candidatus Treponema excrementipullorum	6	Other Treponema spp.
Candidatus Treponema faecavium	1	Other Treponema spp.
Candidatus Treponema merdequi	1	Other Treponema spp.
Candidatus Treponema scatequi	1	Other Treponema spp.
Entomospira culicis	4
Entomospira entomophila	2
Entomospira nematocerorum	2
Exilispira sp.	10
Gracilinema caldarium	3
Leadbettera azotonutricia	1
Marispirochaeta aestuarii	4	Spirochaeta spp.
Marispirochaeta sp.	3	Spirochaeta spp.
Oceanispirochaeta crateris	1	Spirochaeta spp.
Oceanispirochaeta sp.	9	Spirochaeta spp.
Olavius algarvensis spirochete endosymbiont	2
Parasphaerochaeta coccoides	1
Rectinema sp.	54
Rectinema subterraneum	1
Rectinemataceae bacterium	10
Salinispira pacifica	1
Sediminispirochaeta bajacaliforniensis	2	Spirochaeta spp.
Sediminispirochaeta smaragdinae	1	Spirochaeta spp.
Sediminispirochaeta sp.	2	Spirochaeta spp.
Sphaerochaeta associata	4
Sphaerochaeta globosa str. Buddy	1
Sphaerochaeta halotolerans	2
Sphaerochaeta pleomorpha str. Grapes	1
Sphaerochaeta sp.	85
Sphaerochaetaceae bacterium	178
Spirochaeta africana	1	Spirochaeta spp.
Spirochaeta cellobiosiphila	1	Spirochaeta spp.
Spirochaeta isovalerica	1	Spirochaeta spp.
Spirochaeta lutea	1	Spirochaeta spp.
Spirochaeta sp.	18	Spirochaeta spp.
Spirochaeta thermophila	2	Spirochaeta spp.
Spirochaetaceae bacterium	289	Spirochaeta spp.
Spirochaetales bacterium	12	Spirochaeta spp.
Spirochaetales bacterium	320	Spirochaeta spp.
spirochete symbiont of Stewartia floridana	1
Teretinema zuelzerae	1
Termitinemataceae bacterium	7
Thiospirochaeta perfilievii	1	Spirochaeta spp.
Treponema berlinense	12	Other Treponema spp.
Treponema brennaborense	2
Treponema bryantii	6
Treponema denticola	40	Other Treponema spp.
Treponema endosymbiont of Eucomonympha sp.	5	Other Treponema spp.
Treponema lecithinolyticum	5	Other Treponema spp.
Treponema maltophilum	6	Other Treponema spp.
Treponema medium	3	Other Treponema spp.
Treponema pallidum	417
Treponema pallidum str. Fribourg-Blanc	1
Treponema pallidum subsp. endemicum	3
Treponema pallidum subsp. endemicum str. Bosnia	1
Treponema pallidum subsp. pallidum	88	syphilis treponeme
Treponema pallidum subsp. pallidum DAL-1	1	syphilis treponeme
Treponema pallidum subsp. pallidum SS14	2	syphilis treponeme
Treponema pallidum subsp. pallidum str. Chicago	1	syphilis treponeme
Treponema pallidum subsp. pallidum str. Mexico	1	syphilis treponeme
Treponema pallidum subsp. pallidum str. Nichols	2	syphilis treponeme
Treponema pallidum subsp. pallidum str. Sea	1	syphilis treponeme
Treponema pallidum subsp. pertenue	22	yaws treponeme
Treponema pallidum subsp. pertenue str. CDC2	1	yaws treponeme
Treponema pallidum subsp. pertenue str. Gauthier	1	yaws treponeme
Treponema pallidum subsp. pertenue str. SamoaD	1	yaws treponeme
Treponema paraluiscuniculi	1	Other Treponema spp.
Treponema paraluiscuniculi Cuniculi A	1	Other Treponema spp.
Treponema parvum	3
Treponema pectinovorum	5	Other Treponema spp.
Treponema pedis	9	Other Treponema spp.
Treponema peruense	2
Treponema phagedenis	15	Other Treponema spp.
Treponema porcinum	23	Other Treponema spp.
Treponema primitia	2	Other Treponema spp.
Treponema putidum	5	Other Treponema spp.
Treponema rectale	2	Other Treponema spp.
Treponema ruminis	2	Other Treponema spp.
Treponema saccharophilum	2	Other Treponema spp.
Treponema socranskii	12	Other Treponema spp.
Treponema socranskii subsp. buccale	2	Other Treponema spp.
Treponema socranskii subsp. paredis	1	Other Treponema spp.
Treponema socranskii subsp. socranskii	2	Other Treponema spp.
Treponema sp.	705
Treponema sp. OttesenSCG-928-L16	1	Other Treponema spp.
Treponema succinifaciens	12	Other Treponema spp.
Treponema vincentii	8	Other Treponema spp.
Treponema zioleckii	1	Other Treponema spp.
Treponemataceae bacterium	129	Other Treponema spp.
uncultured Spirochaetales bacterium	275	Spirochaeta spp.
uncultured Treponema sp.	559	Other Treponema spp.

## Sheet: STable2
NCBI RefSeq assembly	Organism Scientific Name	Organsim_2	Organism Common Name	Categories	Assembly Accession1	Assembly Accession	Organism Qualifier	CLC_id	Taxonomy id	Assembly Name	Assembly Accession	Source	Annotation	Level	Contig N50	Size	Submission Date	Gene Count	BioProject	BioSample	Organism Scientific Name	Assembly Submitter	TP0136	TP0548	TP0705	ST	Clonal_complex	23S_rRNA_copies	16S_rRNA_copies	5S_rRNA_copies	16SrRNA	16S mutation	rpsJ (cgMLST ID-protein173)	rpsJ_V57	rpsC (cgMLST ID-protein180)	rpsC_H178
GCA_000465115	Treponema pedis isoM1111	Treponema pedis		Other Treponema spp.	GCA_000465115	GCA_000465115.1	strain: isoM1111	#N/A	1291000	Treponema pedis/isoM1111	GCA_000465115.1	GenBank		Contig	3591	3161462	2013-09-06		PRJNA188676	SAMN02379486	Treponema pedis isoM1111	Swedish University of Agricultural Sciences	LNF	LNF	LNF	-	-	2	1	3	LF	TGA	2	V	2	H
GCA_000500975	Borreliella garinii IPT90	Borreliella garinii			GCA_000500975	GCA_000500975.1	strain: IPT90	#N/A	1408830	BorGarIPT90	GCA_000500975.1	GenBank		Contig	2827	1006227	2013-12-03		PRJNA223339	SAMN02378797	Borreliella garinii IPT90	Animal Epidemiology Unit - INRA - Saint GenÃ¨s Champanelle; CNR Borrelia - Pasteur Institute - Paris	LNF	LNF	LNF	-	-	1	2	1	LF	TGA	LNF	#N/A	LNF	NA
GCA_000500995	Borreliella garinii IPT91	Borreliella garinii			GCA_000500995	GCA_000500995.1	strain: IPT91	NZ_JAEIPG010000001.1	1408831	BorGarIPT91	GCA_000500995.1	GenBank		Contig	2661	1110406	2013-12-03		PRJNA223339	SAMN02378798	Borreliella garinii IPT91	Animal Epidemiology Unit - INRA - Saint GenÃ¨s Champanelle; CNR Borrelia - Pasteur Institute - Paris	LNF	LNF	LNF	-	-	1	3	1	LF	TGA	LNF	#N/A	LNF	NA
GCA_000501035	Borreliella garinii IPT95	Borreliella garinii			GCA_000501035	GCA_000501035.1	strain: IPT95	#N/A	1408833	BorGarIPT95	GCA_000501035.1	GenBank		Contig	800	157477	2013-12-03		PRJNA223339	SAMN02378800	Borreliella garinii IPT95	Animal Epidemiology Unit - INRA - Saint GenÃ¨s Champanelle; CNR Borrelia - Pasteur Institute - Paris	LNF	LNF	LNF	-	-	1	0	1	LNF	#N/A	LNF	#N/A	LNF	NA
GCA_000501075	Borreliella garinii IPT98	Borreliella garinii			GCA_000501075	GCA_000501075.1	strain: IPT98	NZ_JAEIPD010000105.1	1408835	BorGarIPT98	GCA_000501075.1	GenBank		Contig	1650	933117	2013-12-03		PRJNA223339	SAMN02378802	Borreliella garinii IPT98	Animal Epidemiology Unit - INRA - Saint GenÃ¨s Champanelle; CNR Borrelia - Pasteur Institute - Paris	LNF	LNF	LNF	-	-	1	2	1	LF	TGA	3	V	LNF	NA
GCA_000501095	Borreliella garinii IPT99	Borreliella garinii			GCA_000501095	GCA_000501095.1	strain: IPT99	#N/A	1408836	BorGarIPT99	GCA_000501095.1	GenBank		Contig	3930	1167931	2013-12-03		PRJNA223339	SAMN02378803	Borreliella garinii IPT99	Animal Epidemiology Unit - INRA - Saint GenÃ¨s Champanelle; CNR Borrelia - Pasteur Institute - Paris	LNF	LNF	LNF	-	-	1	2	1	LF	TGA	LNF	#N/A	LNF	NA
GCA_000501115	Borreliella garinii IPT101	Borreliella garinii			GCA_000501115	GCA_000501115.1	strain: IPT101	#N/A	1408837	BorGarIPT101	GCA_000501115.1	GenBank		Contig	1345	847411	2013-12-03		PRJNA223339	SAMN02378804	Borreliella garinii IPT101	Animal Epidemiology Unit - INRA - Saint GenÃ¨s Champanelle; CNR Borrelia - Pasteur Institute - Paris	LNF	LNF	LNF	-	-	1	2	0	LF	TGA	LNF	#N/A	LNF	NA
GCA_000501155	Borreliella garinii IPT115	Borreliella garinii			GCA_000501155	GCA_000501155.1	strain: IPT115	NZ_JAEIQL010000001.1	1408844	BorGarIPT115	GCA_000501155.1	GenBank		Contig	2389	1029570	2013-12-03		PRJNA223339	SAMN02378811	Borreliella garinii IPT115	Animal Epidemiology Unit - INRA - Saint GenÃ¨s Champanelle; CNR Borrelia - Pasteur Institute - Paris	LNF	LNF	LNF	-	-	1	2	1	LF	TGA	3	V	LNF	NA
GCA_000501215	Borreliella garinii IPT133	Borreliella garinii			GCA_000501215	GCA_000501215.1	strain: IPT133	#N/A	1408853	BorGarIPT133	GCA_000501215.1	GenBank		Contig	4084	1127042	2013-12-03		PRJNA223339	SAMN02378820	Borreliella garinii IPT133	Animal Epidemiology Unit - INRA - Saint GenÃ¨s Champanelle; CNR Borrelia - Pasteur Institute - Paris	LNF	LNF	LNF	-	-	1	2	1	LF	TGA	LNF	#N/A	LNF	NA
GCA_000501255	Borreliella garinii IPT136	Borreliella garinii			GCA_000501255	GCA_000501255.1	strain: IPT136	NZ_JAEIQH010000001.1	1408855	BorGarIPT136	GCA_000501255.1	GenBank		Contig	2610	1054693	2013-12-03		PRJNA223339	SAMN02378822	Borreliella garinii IPT136	Animal Epidemiology Unit - INRA - Saint GenÃ¨s Champanelle; CNR Borrelia - Pasteur Institute - Paris	LNF	LNF	LNF	-	-	1	2	1	LF	TGA	LNF	#N/A	LNF	NA
GCA_000501275	Borreliella garinii IPT140	Borreliella garinii			GCA_000501275	GCA_000501275.1	strain: IPT140	#N/A	1408857	BorGarIPT140	GCA_000501275.1	GenBank		Contig	3460	1106750	2013-12-03		PRJNA223339	SAMN02378824	Borreliella garinii IPT140	Animal Epidemiology Unit - INRA - Saint GenÃ¨s Champanelle; CNR Borrelia - Pasteur Institute - Paris	LNF	LNF	LNF	-	-	1	2	1	LF	TGA	LNF	#N/A	LNF	NA
GCA_000501355	Borreliella burgdorferi IPT27	Borreliella burgdorferi		Lyme disease spirochete	GCA_000501355	GCA_000501355.1	strain: IPT27	#N/A	1408863	BorBurgIPT27	GCA_000501355.1	GenBank		Contig	977	440984	2013-12-03		PRJNA223339	SAMN02378830	Borreliella burgdorferi IPT27	Animal Epidemiology Unit - INRA - Saint GenÃ¨s Champanelle; CNR Borrelia - Pasteur Institute - Paris	LNF	LNF	LNF	-	-	1	1	0	LF	TGA	LNF	#N/A	LNF	NA
GCA_000501395	Borreliella burgdorferi IPT46	Borreliella burgdorferi		Lyme disease spirochete	GCA_000501395	GCA_000501395.1	strain: IPT46	#N/A	1408865	BorBurgIPT46	GCA_000501395.1	GenBank		Contig	1797	940620	2013-12-03		PRJNA223339	SAMN02378832	Borreliella burgdorferi IPT46	Animal Epidemiology Unit - INRA - Saint GenÃ¨s Champanelle; CNR Borrelia - Pasteur Institute - Paris	LNF	LNF	LNF	-	-	1	1	1	LF	TGA	LNF	#N/A	LNF	NA
GCA_000501415	Borreliella burgdorferi IPT48	Borreliella burgdorferi		Lyme disease spirochete	GCA_000501415	GCA_000501415.1	strain: IPT48	#N/A	1408866	BorBurgIPT48	GCA_000501415.1	GenBank		Contig	4519	1138927	2013-12-03		PRJNA223339	SAMN02378833	Borreliella burgdorferi IPT48	Animal Epidemiology Unit - INRA - Saint GenÃ¨s Champanelle; CNR Borrelia - Pasteur Institute - Paris	LNF	LNF	LNF	-	-	1	1	1	LF	TGA	LNF	#N/A	LNF	NA
GCA_000501435	Borreliella burgdorferi IPT49	Borreliella burgdorferi		Lyme disease spirochete	GCA_000501435	GCA_000501435.1	strain: IPT49	#N/A	1408867	BorBurgIPT49	GCA_000501435.1	GenBank		Contig	2448	1051945	2013-12-03		PRJNA223339	SAMN02378834	Borreliella burgdorferi IPT49	Animal Epidemiology Unit - INRA - Saint GenÃ¨s Champanelle; CNR Borrelia - Pasteur Institute - Paris	LNF	LNF	LNF	-	-	1	1	1	LF	TGA	LNF	#N/A	LNF	NA
GCA_000501495	Borreliella burgdorferi IPT69	Borreliella burgdorferi		Lyme disease spirochete	GCA_000501495	GCA_000501495.1	strain: IPT69	#N/A	1408871	BorBurgIPT69	GCA_000501495.1	GenBank		Contig	1958	996849	2013-12-03		PRJNA223339	SAMN02378838	Borreliella burgdorferi IPT69	Animal Epidemiology Unit - INRA - Saint GenÃ¨s Champanelle; CNR Borrelia - Pasteur Institute - Paris	LNF	LNF	LNF	-	-	1	1	1	LF	TGA	LNF	#N/A	LNF	NA
GCA_000501515	Borreliella burgdorferi IPT70	Borreliella burgdorferi		Lyme disease spirochete	GCA_000501515	GCA_000501515.1	strain: IPT70	#N/A	1408872	BorBurgIPT70	GCA_000501515.1	GenBank		Contig	971	410350	2013-12-03		PRJNA223339	SAMN02378839	Borreliella burgdorferi IPT70	Animal Epidemiology Unit - INRA - Saint GenÃ¨s Champanelle; CNR Borrelia - Pasteur Institute - Paris	LNF	LNF	LNF	-	-	#N/A	#N/A	#N/A	LNF	#N/A	4	V	LNF	NA
GCA_000501555	Borreliella afzelii IPT109	Borreliella afzelii			GCA_000501555	GCA_000501555.1	strain: IPT109	#N/A	1408883	BorAfzIPT109	GCA_000501555.1	GenBank		Contig	2636	1078244	2013-12-03		PRJNA223339	SAMN02378850	Borreliella afzelii IPT109	Animal Epidemiology Unit - INRA - Saint GenÃ¨s Champanelle; CNR Borrelia - Pasteur Institute - Paris	LNF	LNF	LNF	-	-	1	3	1	LF	TGA	LNF	#N/A	LNF	NA
GCA_000501575	Borreliella afzelii IPT142	Borreliella afzelii			GCA_000501575	GCA_000501575.1	strain: IPT142	#N/A	1408886	BorAfzIPT142	GCA_000501575.1	GenBank		Contig	2829	1072263	2013-12-03		PRJNA223339	SAMN02378853	Borreliella afzelii IPT142	Animal Epidemiology Unit - INRA - Saint GenÃ¨s Champanelle; CNR Borrelia - Pasteur Institute - Paris	LNF	LNF	LNF	-	-	1	3	1	LF	TGA	5	V	LNF	NA
GCA_000501635	Borreliella garinii IPT86	Borreliella garinii			GCA_000501635	GCA_000501635.1	strain: IPT86	NZ_JAEIPI010000057.1	1408827	BorGarIPT86	GCA_000501635.1	GenBank		Contig	1912	974466	2013-12-03		PRJNA223339	SAMN02378794	Borreliella garinii IPT86	Animal Epidemiology Unit - INRA - Saint GenÃ¨s Champanelle; CNR Borrelia - Pasteur Institute - Paris	LNF	LNF	LNF	-	-	2	1	1	LF	TGA	LNF	#N/A	LNF	NA
GCA_000501715	Borreliella garinii IPT107	Borreliella garinii			GCA_000501715	GCA_000501715.1	strain: IPT107	#N/A	1408840	BorGarIPT107	GCA_000501715.1	GenBank		Contig	976	485065	2013-12-03		PRJNA223339	SAMN02378807	Borreliella garinii IPT107	Animal Epidemiology Unit - INRA - Saint GenÃ¨s Champanelle; CNR Borrelia - Pasteur Institute - Paris	LNF	LNF	LNF	-	-	1	2	1	LF	TGA	LNF	#N/A	LNF	NA
GCA_000501755	Borreliella garinii IPT113	Borreliella garinii			GCA_000501755	GCA_000501755.1	strain: IPT113	#N/A	1408842	BorGarIPT113	GCA_000501755.1	GenBank		Contig	2725	1055994	2013-12-03		PRJNA223339	SAMN02378809	Borreliella garinii IPT113	Animal Epidemiology Unit - INRA - Saint GenÃ¨s Champanelle; CNR Borrelia - Pasteur Institute - Paris	LNF	LNF	LNF	-	-	1	2	1	LF	TGA	LNF	#N/A	LNF	NA
GCA_000501775	Borreliella garinii IPT114	Borreliella garinii			GCA_000501775	GCA_000501775.1	strain: IPT114	NZ_JAEIQM010000001.1	1408843	BorGarIPT114	GCA_000501775.1	GenBank		Contig	3029	1048179	2013-12-03		PRJNA223339	SAMN02378810	Borreliella garinii IPT114	Animal Epidemiology Unit - INRA - Saint GenÃ¨s Champanelle; CNR Borrelia - Pasteur Institute - Paris	LNF	LNF	LNF	-	-	1	2	1	LF	TGA	LNF	#N/A	LNF	NA
GCA_000501795	Borreliella garinii IPT117	Borreliella garinii			GCA_000501795	GCA_000501795.1	strain: IPT117	#N/A	1408845	BorGarIPT117	GCA_000501795.1	GenBank		Contig	1392	748150	2013-12-03		PRJNA223339	SAMN02378812	Borreliella garinii IPT117	Animal Epidemiology Unit - INRA - Saint GenÃ¨s Champanelle; CNR Borrelia - Pasteur Institute - Paris	LNF	LNF	LNF	-	-	1	1	0	LF	TGA	6	V	LNF	NA
GCA_000501835	Borreliella garinii IPT126	Borreliella garinii			GCA_000501835	GCA_000501835.1	strain: IPT126	#N/A	1408848	BorGarIPT126	GCA_000501835.1	GenBank		Contig	1782	951627	2013-12-03		PRJNA223339	SAMN02378815	Borreliella garinii IPT126	Animal Epidemiology Unit - INRA - Saint GenÃ¨s Champanelle; CNR Borrelia - Pasteur Institute - Paris	LNF	LNF	LNF	-	-	1	2	1	LF	TGA	LNF	#N/A	LNF	NA
GCA_000501855	Borreliella garinii IPT128	Borreliella garinii			GCA_000501855	GCA_000501855.1	strain: IPT128	#N/A	1408849	BorGarIPT128	GCA_000501855.1	GenBank		Contig	2504	1098214	2013-12-03		PRJNA223339	SAMN02378816	Borreliella garinii IPT128	Animal Epidemiology Unit - INRA - Saint GenÃ¨s Champanelle; CNR Borrelia - Pasteur Institute - Paris	LNF	LNF	LNF	-	-	1	2	1	LF	TGA	LNF	#N/A	LNF	NA
GCA_000501875	Borreliella garinii IPT129	Borreliella garinii			GCA_000501875	GCA_000501875.1	strain: IPT129	#N/A	1408850	BorGarIPT129	GCA_000501875.1	GenBank		Contig	2238	947395	2013-12-03		PRJNA223339	SAMN02378817	Borreliella garinii IPT129	Animal Epidemiology Unit - INRA - Saint GenÃ¨s Champanelle; CNR Borrelia - Pasteur Institute - Paris	LNF	LNF	LNF	-	-	1	2	1	LF	TGA	LNF	#N/A	LNF	NA
GCA_000501935	Borreliella burgdorferi IPT19	Borreliella burgdorferi		Lyme disease spirochete	GCA_000501935	GCA_000501935.1	strain: IPT19	#N/A	1408858	BorBurgIPT19	GCA_000501935.1	GenBank		Contig	4854	1185532	2013-12-03		PRJNA223339	SAMN02378825	Borreliella burgdorferi IPT19	Animal Epidemiology Unit - INRA - Saint GenÃ¨s Champanelle; CNR Borrelia - Pasteur Institute - Paris	LNF	LNF	LNF	-	-	1	2	1	LF	TGA	LNF	#N/A	LNF	NA
GCA_000501975	Borreliella burgdorferi IPT60	Borreliella burgdorferi		Lyme disease spirochete	GCA_000501975	GCA_000501975.1	strain: IPT60	#N/A	1408869	BorBurgIPT60	GCA_000501975.1	GenBank		Contig	2558	1074567	2013-12-03		PRJNA223339	SAMN02378836	Borreliella burgdorferi IPT60	Animal Epidemiology Unit - INRA - Saint GenÃ¨s Champanelle; CNR Borrelia - Pasteur Institute - Paris	LNF	LNF	LNF	-	-	1	1	1	LF	TGA	LNF	#N/A	LNF	NA
GCA_000501995	Borreliella burgdorferi IPT71	Borreliella burgdorferi		Lyme disease spirochete	GCA_000501995	GCA_000501995.1	strain: IPT71	#N/A	1408873	BorBurgIPT71	GCA_000501995.1	GenBank		Contig	1336	777977	2013-12-03		PRJNA223339	SAMN02378840	Borreliella burgdorferi IPT71	Animal Epidemiology Unit - INRA - Saint GenÃ¨s Champanelle; CNR Borrelia - Pasteur Institute - Paris	LNF	LNF	LNF	-	-	1	0	1	LNF	#N/A	LNF	#N/A	LNF	NA
GCA_000502015	Borreliella burgdorferi IPT77	Borreliella burgdorferi		Lyme disease spirochete	GCA_000502015	GCA_000502015.1	strain: IPT77	NZ_JAEIPK010000001.1	1408874	BorBurgIPT77	GCA_000502015.1	GenBank		Contig	2202	1017793	2013-12-03		PRJNA223339	SAMN02378841	Borreliella burgdorferi IPT77	Animal Epidemiology Unit - INRA - Saint GenÃ¨s Champanelle; CNR Borrelia - Pasteur Institute - Paris	LNF	LNF	LNF	-	-	1	2	1	LF	TGA	LNF	#N/A	LNF	NA
GCA_000502095	Borreliella burgdorferi IPT112	Borreliella burgdorferi		Lyme disease spirochete	GCA_000502095	GCA_000502095.1	strain: IPT112	#N/A	1408878	BorBurgIPT112	GCA_000502095.1	GenBank		Contig	1868	1035574	2013-12-03		PRJNA223339	SAMN02378845	Borreliella burgdorferi IPT112	Animal Epidemiology Unit - INRA - Saint GenÃ¨s Champanelle; CNR Borrelia - Pasteur Institute - Paris	LNF	LNF	LNF	-	-	1	2	1	LF	TGA	4	V	LNF	NA
GCA_000502115	Borreliella burgdorferi IPT125	Borreliella burgdorferi		Lyme disease spirochete	GCA_000502115	GCA_000502115.1	strain: IPT125	#N/A	1408879	BorBurgIPT125	GCA_000502115.1	GenBank		Contig	3506	1089125	2013-12-03		PRJNA223339	SAMN02378846	Borreliella burgdorferi IPT125	Animal Epidemiology Unit - INRA - Saint GenÃ¨s Champanelle; CNR Borrelia - Pasteur Institute - Paris	LNF	LNF	LNF	-	-	1	1	1	LF	TGA	4	V	LNF	NA
GCA_000502175	Borreliella afzelii IPT110	Borreliella afzelii			GCA_000502175	GCA_000502175.1	strain: IPT110	#N/A	1408884	BorAfzIPT110	GCA_000502175.1	GenBank		Contig	1395	912442	2013-12-03		PRJNA223339	SAMN02378851	Borreliella afzelii IPT110	Animal Epidemiology Unit - INRA - Saint GenÃ¨s Champanelle; CNR Borrelia - Pasteur Institute - Paris	LNF	LNF	LNF	-	-	1	2	1	LF	TGA	LNF	#N/A	LNF	NA
GCA_000502195	Borreliella afzelii IPT138	Borreliella afzelii			GCA_000502195	GCA_000502195.1	strain: IPT138	#N/A	1408885	BorAfzIPT138	GCA_000502195.1	GenBank		Contig	15463	1219275	2013-12-03		PRJNA223339	SAMN02378852	Borreliella afzelii IPT138	Animal Epidemiology Unit - INRA - Saint GenÃ¨s Champanelle; CNR Borrelia - Pasteur Institute - Paris	LNF	LNF	LNF	-	-	1	2	1	LF	TGA	LNF	#N/A	LNF	NA
GCA_000808095	Borreliella chilensis	Borreliella chilensis			GCA_000808095	GCA_000808095.1	strain: VA1	CP009910.1	1245910	ASM80809v1	GCA_000808095.1	GenBank	NCBI Prokaryotic Genome Annotation Pipeline (PGAP)	Complete Genome	900694	982238	2014-12-29	940	PRJNA266551	SAMN03166165	Borreliella chilensis	New York Medical College	LNF	LNF	LNF	-	-	2	1	2	LF	TGA	7	V	LNF	NA
GCA_001028605	Treponema endosymbiont of Eucomonympha sp.	Treponema endosymbiont of Eucomonympha sp.		Other Treponema spp.	GCA_001028605	GCA_001028605.1	strain: E8	#N/A	1580831	ASM102860v1	GCA_001028605.1	GenBank		Contig	4786	1129905	2015-06-05		PRJDB3365	SAMD00023473	Treponema endosymbiont of Eucomonympha sp.	Microbe Division (RIKEN BRC JCM), RIKEN BioResource Center	LNF	LNF	LNF	-	-	2	2	1	LF	TGG	LNF	#N/A	LNF	NA
GCA_001603105	Spirochaetales bacterium Spiro_03	Spirochaetales bacterium		Spirochaeta spp.	GCA_001603105	GCA_001603105.1	isolate: Spiro_03	#N/A	1674859	ASM160310v1	GCA_001603105.1	GenBank		Scaffold	18036	2340998	2016-03-30		PRJNA284316	SAMN03837561	Spirochaetales bacterium Spiro_03	University of Queensland	LNF	LNF	LNF	-	-	0	0	2	LNF	#N/A	8	V	3	H
GCA_001603115	Spirochaetales bacterium Spiro_05	Spirochaetales bacterium		Spirochaeta spp.	GCA_001603115	GCA_001603115.1	isolate: Spiro_05	#N/A	1674861	ASM160311v1	GCA_001603115.1	GenBank		Contig	69231	2319249	2016-03-30		PRJNA284316	SAMN03837563	Spirochaetales bacterium Spiro_05	University of Queensland	LNF	LNF	LNF	-	-	0	0	1	LNF	#N/A	9	V	4	H
GCA_001603145	Spirochaetales bacterium Spiro_07	Spirochaetales bacterium		Spirochaeta spp.	GCA_001603145	GCA_001603145.1	isolate: Spiro_07	#N/A	1674863	ASM160314v1	GCA_001603145.1	GenBank		Scaffold	63076	2694296	2016-03-30		PRJNA284316	SAMN03837565	Spirochaetales bacterium Spiro_07	University of Queensland	LNF	LNF	LNF	-	-	#N/A	#N/A	#N/A	LNF	#N/A	10	V	5	H
GCA_001603165	Spirochaetales bacterium Spiro_12	Spirochaetales bacterium		Spirochaeta spp.	GCA_001603165	GCA_001603165.1	isolate: Spiro_12	#N/A	1674868	ASM160316v1	GCA_001603165.1	GenBank		Scaffold	31229	2309944	2016-03-30		PRJNA284316	SAMN03837570	Spirochaetales bacterium Spiro_12	University of Queensland	LNF	LNF	LNF	-	-	0	1	0	LF	TGA	11	V	LNF	NA
GCA_001604265	Spirochaetales bacterium Spiro_01	Spirochaetales bacterium		Spirochaeta spp.	GCA_001604265	GCA_001604265.1	isolate: Spiro_01	#N/A	1674857	ASM160426v1	GCA_001604265.1	GenBank		Scaffold	5656	1599469	2016-03-30		PRJNA284316	SAMN03837559	Spirochaetales bacterium Spiro_01	University of Queensland	LNF	LNF	LNF	-	-	0	0	1	LNF	#N/A	12	V	6	H
GCA_001604275	Spirochaetales bacterium Spiro_02	Spirochaetales bacterium		Spirochaeta spp.	GCA_001604275	GCA_001604275.1	isolate: Spiro_02	#N/A	1674858	ASM160427v1	GCA_001604275.1	GenBank		Scaffold	65257	2611409	2016-03-30		PRJNA284316	SAMN03837560	Spirochaetales bacterium Spiro_02	University of Queensland	LNF	LNF	LNF	-	-	#N/A	#N/A	#N/A	LNF	#N/A	13	V	7	H
GCA_001604325	Spirochaetales bacterium Spiro_04	Spirochaetales bacterium		Spirochaeta spp.	GCA_001604325	GCA_001604325.1	isolate: Spiro_04	#N/A	1674860	ASM160432v1	GCA_001604325.1	GenBank		Scaffold	11660	1747535	2016-03-30		PRJNA284316	SAMN03837562	Spirochaetales bacterium Spiro_04	University of Queensland	LNF	LNF	LNF	-	-	#N/A	#N/A	#N/A	LNF	#N/A	14	V	8	H
GCA_001604335	Spirochaetales bacterium Spiro_06	Spirochaetales bacterium		Spirochaeta spp.	GCA_001604335	GCA_001604335.1	isolate: Spiro_06	#N/A	1674862	ASM160433v1	GCA_001604335.1	GenBank		Scaffold	3552	1839921	2016-03-30		PRJNA284316	SAMN03837564	Spirochaetales bacterium Spiro_06	University of Queensland	LNF	LNF	LNF	-	-	3	1	2	LF	TGA	15	V	9	H
GCA_001604355	Spirochaetales bacterium Spiro_08	Spirochaetales bacterium		Spirochaeta spp.	GCA_001604355	GCA_001604355.1	isolate: Spiro_08	#N/A	1674864	ASM160435v1	GCA_001604355.1	GenBank		Contig	80822	2834709	2016-03-30		PRJNA284316	SAMN03837566	Spirochaetales bacterium Spiro_08	University of Queensland	LNF	LNF	LNF	-	-	#N/A	#N/A	#N/A	LNF	#N/A	16	V	10	H
GCA_001604385	Spirochaetales bacterium Spiro_09	Spirochaetales bacterium		Spirochaeta spp.	GCA_001604385	GCA_001604385.1	isolate: Spiro_09	#N/A	1674865	ASM160438v1	GCA_001604385.1	GenBank		Scaffold	72589	2722547	2016-03-30		PRJNA284316	SAMN03837567	Spirochaetales bacterium Spiro_09	University of Queensland	LNF	LNF	LNF	-	-	0	0	1	LNF	#N/A	17	V	11	H
GCA_001604405	Spirochaetales bacterium Spiro_10	Spirochaetales bacterium		Spirochaeta spp.	GCA_001604405	GCA_001604405.1	isolate: Spiro_10	#N/A	1674866	ASM160440v1	GCA_001604405.1	GenBank		Scaffold	49664	2882239	2016-03-30		PRJNA284316	SAMN03837568	Spirochaetales bacterium Spiro_10	University of Queensland	LNF	LNF	LNF	-	-	2	2	0	LF	TGA	18	V	12	H
GCA_001604425	Spirochaetales bacterium Spiro_11	Spirochaetales bacterium		Spirochaeta spp.	GCA_001604425	GCA_001604425.1	isolate: Spiro_11	#N/A	1674867	ASM160442v1	GCA_001604425.1	GenBank		Scaffold	3327	1877128	2016-03-30		PRJNA284316	SAMN03837569	Spirochaetales bacterium Spiro_11	University of Queensland	LNF	LNF	LNF	-	-	#N/A	#N/A	#N/A	LNF	#N/A	LNF	#N/A	13	H
GCA_001830155	Treponema sp. GWA1_62_8	Treponema sp.			GCA_001830155	GCA_001830155.1		#N/A	1802378	ASM183015v1	GCA_001830155.1	GenBank	NCBI Prokaryotic Genome Annotation Pipeline (PGAP)	Scaffold	4231	3785777	2016-10-21	3801	PRJNA288027	SAMN04313957	Treponema sp. GWA1_62_8	Banfield Lab, University of California, Berkeley	LNF	LNF	LNF	-	-	#N/A	#N/A	#N/A	LNF	#N/A	19	V	14	H
GCA_001830195	Treponema sp. RIFOXYC1_FULL_61_9	Treponema sp.			GCA_001830195	GCA_001830195.1		#N/A	1802381	ASM183019v1	GCA_001830195.1	GenBank	NCBI Prokaryotic Genome Annotation Pipeline (PGAP)	Scaffold	6843	4405653	2016-10-21	4201	PRJNA288027	SAMN04314534	Treponema sp. RIFOXYC1_FULL_61_9	Banfield Lab, University of California, Berkeley	LNF	LNF	LNF	-	-	#N/A	#N/A	#N/A	LNF	#N/A	LNF	#N/A	LNF	NA
GCA_001831025	Treponema sp. GWB1_62_6	Treponema sp.			GCA_001831025	GCA_001831025.1		#N/A	1802379	ASM183102v1	GCA_001831025.1	GenBank	NCBI Prokaryotic Genome Annotation Pipeline (PGAP)	Scaffold	6586	4532566	2016-10-21	4355	PRJNA288027	SAMN04314120	Treponema sp. GWB1_62_6	Banfield Lab, University of California, Berkeley	LNF	LNF	LNF	-	-	#N/A	#N/A	#N/A	LNF	#N/A	19	V	15	H
GCA_001831045	Treponema sp. GWC1_61_84	Treponema sp.			GCA_001831045	GCA_001831045.1		#N/A	1802380	ASM183104v1	GCA_001831045.1	GenBank	NCBI Prokaryotic Genome Annotation Pipeline (PGAP)	Scaffold	43700	4742496	2016-10-21	4247	PRJNA288027	SAMN04314122	Treponema sp. GWC1_61_84	Banfield Lab, University of California, Berkeley	LNF	LNF	LNF	-	-	#N/A	#N/A	#N/A	LNF	#N/A	19	V	15	H
GCA_001885315	Treponema sp. CETP13	Treponema sp.			GCA_001885315	GCA_001885315.1		#N/A	1908540	ASM188531v1	GCA_001885315.1	GenBank	NCBI Prokaryotic Genome Annotation Pipeline (PGAP)	Contig	178032	2542512	2016-11-22	2288	PRJNA260954	SAMN05905573	Treponema sp. CETP13	National Environmental Engineering Research Institute-CSIR	LNF	LNF	LNF	-	-	#N/A	#N/A	#N/A	LNF	#N/A	20	V	16	H
GCA_001896735	Spirochaeta sp. EBM-43	Spirochaeta sp.		Spirochaeta spp.	GCA_001896735	GCA_001896735.1	isolate: EBM-43	#N/A	1918502	ASM189673v1	GCA_001896735.1	GenBank		Contig	46229	3253953	2016-12-09		PRJNA315143	SAMN06019039	Spirochaeta sp. EBM-43	UC Berkeley	LNF	LNF	LNF	-	-	0	0	5	LNF	#N/A	21	V	17	H
GCA_001940825	Sphaerochaeta sp. Phil3	Sphaerochaeta sp.			GCA_001940825	GCA_001940825.1	isolate: Phil3	#N/A	1930011	ASM194082v1	GCA_001940825.1	GenBank		Scaffold	55028	2356532	2017-01-10		PRJNA357304	SAMN06140809	Sphaerochaeta sp. Phil3	University of Queensland	LNF	LNF	LNF	-	-	1	0	2	LNF	#N/A	22	V	18	H
GCA_002084135	Spirochaeta sp. LUC14_002_19_P3	Spirochaeta sp.		Spirochaeta spp.	GCA_002084135	GCA_002084135.1	isolate: LUC14_002_19_P3	#N/A	1940821	ASM208413v1	GCA_002084135.1	GenBank	NCBI Prokaryotic Genome Annotation Pipeline (PGAP)	Contig	15087	1945966	2017-04-10	1759	PRJNA368737	SAMN06271652	Spirochaeta sp. LUC14_002_19_P3	Clemson University	LNF	LNF	LNF	-	-	1	1	1	LF	TGA	LNF	#N/A	19	H
GCA_002084785	Spirochaetaceae bacterium 4572_7	Spirochaetaceae bacterium		Spirochaeta spp.	GCA_002084785	GCA_002084785.1	isolate: 4572_7	#N/A	1972456	ASM208478v1	GCA_002084785.1	GenBank	NCBI Prokaryotic Genome Annotation Pipeline (PGAP)	Scaffold	10925	2016626	2017-04-10	2196	PRJNA362212	SAMN06638389	Spirochaetaceae bacterium 4572_7	The University of Texas at Austin	LNF	LNF	LNF	-	-	0	0	3	LNF	#N/A	LNF	#N/A	LNF	NA
GCA_002084805	Spirochaetaceae bacterium 4572_59	Spirochaetaceae bacterium		Spirochaeta spp.	GCA_002084805	GCA_002084805.1	isolate: 4572_59	#N/A	1971727	ASM208480v1	GCA_002084805.1	GenBank	NCBI Prokaryotic Genome Annotation Pipeline (PGAP)	Scaffold	56323	3287989	2017-04-10	3119	PRJNA362212	SAMN06638387	Spirochaetaceae bacterium 4572_59	The University of Texas at Austin	LNF	LNF	LNF	-	-	#N/A	#N/A	#N/A	LNF	#N/A	23	V	20	H
GCA_002238925	Spirochaetaceae bacterium bin103	Spirochaetaceae bacterium		Spirochaeta spp.	GCA_002238925	GCA_002238925.1	isolate: bin103	#N/A	1919263	ASM223892v1	GCA_002238925.1	GenBank		Contig	71825	4776897	2017-08-01		PRJNA326328	SAMN05959528	Spirochaetaceae bacterium bin103	GEOMAR Helmholtz Centre for Ocean Research Kiel	LNF	LNF	LNF	-	-	1	1	1	LF	TGA	24	V	21	H
GCA_002293455	Treponema sp. UBA937	Treponema sp.			GCA_002293455	GCA_002293455.1	isolate: UBA937	#N/A	1947761	ASM229345v1	GCA_002293455.1	GenBank		Scaffold	29555	3014965	2017-09-12		PRJNA348753	SAMN06451392	Treponema sp. UBA937	University of Queensland	LNF	LNF	LNF	-	-	#N/A	#N/A	#N/A	LNF	#N/A	25	V	22	H
GCA_002296475	Spirochaetales bacterium UBA781	Spirochaetales bacterium		Spirochaeta spp.	GCA_002296475	GCA_002296475.1	isolate: UBA781	#N/A	1951287	ASM229647v1	GCA_002296475.1	GenBank		Scaffold	7441	2064014	2017-09-12		PRJNA348753	SAMN06451156	Spirochaetales bacterium UBA781	University of Queensland	LNF	LNF	LNF	-	-	0	0	2	LNF	#N/A	26	V	23	H
GCA_002296705	Treponema sp. UBA793	Treponema sp.			GCA_002296705	GCA_002296705.1	isolate: UBA793	#N/A	1947760	ASM229670v1	GCA_002296705.1	GenBank		Scaffold	12764	1611867	2017-09-12		PRJNA348753	SAMN06455916	Treponema sp. UBA793	University of Queensland	LNF	LNF	LNF	-	-	#N/A	#N/A	#N/A	LNF	#N/A	LNF	#N/A	LNF	NA
GCA_002296785	Treponema sp. UBA778	Treponema sp.			GCA_002296785	GCA_002296785.1	isolate: UBA778	#N/A	1947756	ASM229678v1	GCA_002296785.1	GenBank		Scaffold	21912	1854190	2017-09-12		PRJNA348753	SAMN06456206	Treponema sp. UBA778	University of Queensland	LNF	LNF	LNF	-	-	#N/A	#N/A	#N/A	LNF	#N/A	LNF	#N/A	LNF	NA
GCA_002296965	Treponema sp. UBA792	Treponema sp.			GCA_002296965	GCA_002296965.1	isolate: UBA792	#N/A	1947759	ASM229696v1	GCA_002296965.1	GenBank		Scaffold	57810	1895346	2017-09-12		PRJNA348753	SAMN06455915	Treponema sp. UBA792	University of Queensland	LNF	LNF	LNF	-	-	0	1	1	LF	TGA	27	V	24	H
GCA_002297145	Treponema sp. UBA775	Treponema sp.			GCA_002297145	GCA_002297145.1	isolate: UBA775	#N/A	1947755	ASM229714v1	GCA_002297145.1	GenBank		Scaffold	37528	2451721	2017-09-12		PRJNA348753	SAMN06456211	Treponema sp. UBA775	University of Queensland	LNF	LNF	LNF	-	-	0	0	1	LNF	#N/A	28	V	25	H
GCA_002297195	Treponema sp. UBA764	Treponema sp.			GCA_002297195	GCA_002297195.1	isolate: UBA764	#N/A	1947753	ASM229719v1	GCA_002297195.1	GenBank		Scaffold	48650	2471036	2017-09-12		PRJNA348753	SAMN06452385	Treponema sp. UBA764	University of Queensland	LNF	LNF	LNF	-	-	2	0	2	LNF	#N/A	28	V	25	H
GCA_002297245	Treponema sp. UBA768	Treponema sp.			GCA_002297245	GCA_002297245.1	isolate: UBA768	#N/A	1947754	ASM229724v1	GCA_002297245.1	GenBank		Scaffold	13274	2105848	2017-09-12		PRJNA348753	SAMN06452383	Treponema sp. UBA768	University of Queensland	LNF	LNF	LNF	-	-	0	1	1	LF	TGA	29	V	26	H
GCA_002298385	Spirochaetales bacterium UBA772	Spirochaetales bacterium		Spirochaeta spp.	GCA_002298385	GCA_002298385.1	isolate: UBA772	#N/A	1951286	ASM229838v1	GCA_002298385.1	GenBank		Scaffold	15506	2504221	2017-09-12		PRJNA348753	SAMN06456212	Spirochaetales bacterium UBA772	University of Queensland	LNF	LNF	LNF	-	-	0	0	1	LNF	#N/A	LNF	#N/A	LNF	NA
GCA_002298495	Treponema sp. UBA750	Treponema sp.			GCA_002298495	GCA_002298495.1	isolate: UBA750	#N/A	1947746	ASM229849v1	GCA_002298495.1	GenBank		Scaffold	57804	2051322	2017-09-12		PRJNA348753	SAMN06456435	Treponema sp. UBA750	University of Queensland	LNF	LNF	LNF	-	-	#N/A	#N/A	#N/A	LNF	#N/A	30	V	27	H
GCA_002306015	Sphaerochaeta sp. UBA1365	Sphaerochaeta sp.			GCA_002306015	GCA_002306015.1	isolate: UBA1365	#N/A	1947469	ASM230601v1	GCA_002306015.1	GenBank		Scaffold	28335	2449870	2017-09-15		PRJNA348753	SAMN06456413	Sphaerochaeta sp. UBA1365	University of Queensland	LNF	LNF	LNF	-	-	#N/A	#N/A	#N/A	LNF	#N/A	LNF	#N/A	LNF	NA
GCA_002307015	Spirochaetaceae bacterium UBA1318	Spirochaetaceae bacterium		Spirochaeta spp.	GCA_002307015	GCA_002307015.1	isolate: UBA1318	#N/A	1952885	ASM230701v1	GCA_002307015.1	GenBank		Scaffold	22428	4535994	2017-09-15		PRJNA348753	SAMN06451415	Spirochaetaceae bacterium UBA1318	University of Queensland	LNF	LNF	LNF	-	-	0	1	1	LF	TGA	31	V	LNF	NA
GCA_002307245	Spirochaetaceae bacterium UBA1306	Spirochaetaceae bacterium		Spirochaeta spp.	GCA_002307245	GCA_002307245.1	isolate: UBA1306	#N/A	1952884	ASM230724v1	GCA_002307245.1	GenBank		Scaffold	13885	4103349	2017-09-15		PRJNA348753	SAMN06451774	Spirochaetaceae bacterium UBA1306	University of Queensland	LNF	LNF	LNF	-	-	#N/A	#N/A	#N/A	LNF	#N/A	LNF	#N/A	LNF	NA
GCA_002308475	Spirochaetales bacterium UBA1265	Spirochaetales bacterium		Spirochaeta spp.	GCA_002308475	GCA_002308475.1	isolate: UBA1265	#N/A	1951264	ASM230847v1	GCA_002308475.1	GenBank		Scaffold	7761	1295599	2017-09-18		PRJNA348753	SAMN06457615	Spirochaetales bacterium UBA1265	University of Queensland	LNF	LNF	LNF	-	-	#N/A	#N/A	#N/A	LNF	#N/A	LNF	#N/A	28	H
GCA_002308875	Treponema sp. UBA1240	Treponema sp.			GCA_002308875	GCA_002308875.1	isolate: UBA1240	#N/A	1947700	ASM230887v1	GCA_002308875.1	GenBank		Scaffold	10768	2065007	2017-09-18		PRJNA348753	SAMN06455236	Treponema sp. UBA1240	University of Queensland	LNF	LNF	LNF	-	-	#N/A	#N/A	#N/A	LNF	#N/A	32	V	29	H
GCA_002309195	Treponema sp. UBA1226	Treponema sp.			GCA_002309195	GCA_002309195.1	isolate: UBA1226	#N/A	1947698	ASM230919v1	GCA_002309195.1	GenBank		Scaffold	55452	1441385	2017-09-18		PRJNA348753	SAMN06455339	Treponema sp. UBA1226	University of Queensland	LNF	LNF	LNF	-	-	#N/A	#N/A	#N/A	LNF	#N/A	LNF	#N/A	LNF	NA
GCA_002309305	Treponema sp. UBA1233	Treponema sp.			GCA_002309305	GCA_002309305.1	isolate: UBA1233	#N/A	1947699	ASM230930v1	GCA_002309305.1	GenBank		Scaffold	32458	3112727	2017-09-18		PRJNA348753	SAMN06457548	Treponema sp. UBA1233	University of Queensland	LNF	LNF	LNF	-	-	#N/A	#N/A	#N/A	LNF	#N/A	33	V	30	H
GCA_002313505	Spirochaeta sp. UBA1101	Spirochaeta sp.		Spirochaeta spp.	GCA_002313505	GCA_002313505.1	isolate: UBA1101	#N/A	1947540	ASM231350v1	GCA_002313505.1	GenBank		Scaffold	13473	3813472	2017-09-20		PRJNA348753	SAMN06455521	Spirochaeta sp. UBA1101	University of Queensland	LNF	LNF	LNF	-	-	#N/A	#N/A	#N/A	LNF	#N/A	34	V	31	H
GCA_002314445	Treponema sp. UBA1793	Treponema sp.			GCA_002314445	GCA_002314445.1	isolate: UBA1793	#N/A	1947704	ASM231444v1	GCA_002314445.1	GenBank		Scaffold	50671	3999966	2017-09-20		PRJNA348753	SAMN06454586	Treponema sp. UBA1793	University of Queensland	LNF	LNF	LNF	-	-	#N/A	#N/A	#N/A	LNF	#N/A	LNF	#N/A	LNF	NA
GCA_002315375	Treponema sp. UBA1747	Treponema sp.			GCA_002315375	GCA_002315375.1	isolate: UBA1747	#N/A	1947703	ASM231537v1	GCA_002315375.1	GenBank		Scaffold	54306	2646468	2017-09-20		PRJNA348753	SAMN06452734	Treponema sp. UBA1747	University of Queensland	LNF	LNF	LNF	-	-	#N/A	#N/A	#N/A	LNF	#N/A	35	V	LNF	NA
GCA_002319875	Treponema sp. UBA1798	Treponema sp.			GCA_002319875	GCA_002319875.1	isolate: UBA1798	#N/A	1947705	ASM231987v1	GCA_002319875.1	GenBank		Scaffold	10173	3598190	2017-09-21		PRJNA348753	SAMN06455216	Treponema sp. UBA1798	University of Queensland	LNF	LNF	LNF	-	-	#N/A	#N/A	#N/A	LNF	#N/A	36	V	32	H
GCA_002321195	Treponema sp. UBA1635	Treponema sp.			GCA_002321195	GCA_002321195.1	isolate: UBA1635	#N/A	1947702	ASM232119v1	GCA_002321195.1	GenBank		Scaffold	33126	1567703	2017-09-21		PRJNA348753	SAMN06456996	Treponema sp. UBA1635	University of Queensland	LNF	LNF	LNF	-	-	0	1	1	LF	TGA	27	V	24	H
GCA_002321205	Treponema sp. UBA1634	Treponema sp.			GCA_002321205	GCA_002321205.1	isolate: UBA1634	#N/A	1947701	ASM232120v1	GCA_002321205.1	GenBank		Scaffold	14300	2647561	2017-09-21		PRJNA348753	SAMN06456997	Treponema sp. UBA1634	University of Queensland	LNF	LNF	LNF	-	-	0	0	1	LNF	#N/A	28	V	25	H
GCA_002321275	Spirochaetales bacterium UBA1631	Spirochaetales bacterium		Spirochaeta spp.	GCA_002321275	GCA_002321275.1	isolate: UBA1631	#N/A	1951266	ASM232127v1	GCA_002321275.1	GenBank		Scaffold	12653	1988421	2017-09-21		PRJNA348753	SAMN06457000	Spirochaetales bacterium UBA1631	University of Queensland	LNF	LNF	LNF	-	-	1	2	1	LF	TGA	37	V	33	H
GCA_002321785	Spirochaetales bacterium UBA1625	Spirochaetales bacterium		Spirochaeta spp.	GCA_002321785	GCA_002321785.1	isolate: UBA1625	#N/A	1951265	ASM232178v1	GCA_002321785.1	GenBank		Scaffold	14027	1861995	2017-09-21		PRJNA348753	SAMN06452201	Spirochaetales bacterium UBA1625	University of Queensland	LNF	LNF	LNF	-	-	0	1	1	LF	TGA	LNF	#N/A	LNF	NA
GCA_002347235	Sphaerochaeta sp. UBA2246	Sphaerochaeta sp.			GCA_002347235	GCA_002347235.1	isolate: UBA2246	#N/A	1947470	ASM234723v1	GCA_002347235.1	GenBank		Scaffold	19773	2455642	2017-09-22		PRJNA348753	SAMN06452697	Sphaerochaeta sp. UBA2246	University of Queensland	LNF	LNF	LNF	-	-	0	0	1	LNF	#N/A	38	V	34	H
GCA_002347545	Spirochaetaceae bacterium UBA2256	Spirochaetaceae bacterium		Spirochaeta spp.	GCA_002347545	GCA_002347545.1	isolate: UBA2256	#N/A	1952886	ASM234754v1	GCA_002347545.1	GenBank		Scaffold	12086	2062594	2017-09-22		PRJNA348753	SAMN06453498	Spirochaetaceae bacterium UBA2256	University of Queensland	LNF	LNF	LNF	-	-	0	0	1	LNF	#N/A	39	V	35	H
GCA_002350235	Treponema sp. UBA2879	Treponema sp.			GCA_002350235	GCA_002350235.1	isolate: UBA2879	#N/A	1947709	ASM235023v1	GCA_002350235.1	GenBank		Scaffold	207997	2487438	2017-09-22		PRJNA348753	SAMN06453477	Treponema sp. UBA2879	University of Queensland	LNF	LNF	LNF	-	-	#N/A	#N/A	#N/A	LNF	#N/A	40	V	36	H
GCA_002350445	Treponema sp. UBA2869	Treponema sp.			GCA_002350445	GCA_002350445.1	isolate: UBA2869	#N/A	1947708	ASM235044v1	GCA_002350445.1	GenBank		Scaffold	7337	2275158	2017-09-22		PRJNA348753	SAMN06452678	Treponema sp. UBA2869	University of Queensland	LNF	LNF	LNF	-	-	#N/A	#N/A	#N/A	LNF	#N/A	LNF	#N/A	LNF	NA
GCA_002350955	Treponema sp. UBA2845	Treponema sp.			GCA_002350955	GCA_002350955.1	isolate: UBA2845	#N/A	1947707	ASM235095v1	GCA_002350955.1	GenBank		Scaffold	6548	2232765	2017-09-22		PRJNA348753	SAMN06452425	Treponema sp. UBA2845	University of Queensland	LNF	LNF	LNF	-	-	#N/A	#N/A	#N/A	LNF	#N/A	41	V	37	H
GCA_002351055	Treponema sp. UBA2837	Treponema sp.			GCA_002351055	GCA_002351055.1	isolate: UBA2837	#N/A	1947706	ASM235105v1	GCA_002351055.1	GenBank		Scaffold	8070	2349034	2017-09-22		PRJNA348753	SAMN06456242	Treponema sp. UBA2837	University of Queensland	LNF	LNF	LNF	-	-	#N/A	#N/A	#N/A	LNF	#N/A	LNF	#N/A	LNF	NA
GCA_002352375	Spirochaeta sp. UBA2779	Spirochaeta sp.		Spirochaeta spp.	GCA_002352375	GCA_002352375.1	isolate: UBA2779	#N/A	1947541	ASM235237v1	GCA_002352375.1	GenBank		Scaffold	10841	3093659	2017-09-25		PRJNA348753	SAMN06451509	Spirochaeta sp. UBA2779	University of Queensland	LNF	LNF	LNF	-	-	#N/A	#N/A	#N/A	LNF	#N/A	42	V	38	H
GCA_002362995	Treponema sp. UBA3224	Treponema sp.			GCA_002362995	GCA_002362995.1	isolate: UBA3224	#N/A	1947710	ASM236299v1	GCA_002362995.1	GenBank		Scaffold	15449	2442938	2017-09-26		PRJNA348753	SAMN06452316	Treponema sp. UBA3224	University of Queensland	LNF	LNF	LNF	-	-	#N/A	#N/A	#N/A	LNF	#N/A	LNF	#N/A	LNF	NA
GCA_002369025	Treponema sp. UBA3819	Treponema sp.			GCA_002369025	GCA_002369025.1	isolate: UBA3819	#N/A	1947717	ASM236902v1	GCA_002369025.1	GenBank		Scaffold	11748	2364984	2017-09-26		PRJNA348753	SAMN06451065	Treponema sp. UBA3819	University of Queensland	LNF	LNF	LNF	-	-	#N/A	#N/A	#N/A	LNF	#N/A	LNF	#N/A	39	H
GCA_002369335	Treponema sp. UBA3817	Treponema sp.			GCA_002369335	GCA_002369335.1	isolate: UBA3817	#N/A	1947716	ASM236933v1	GCA_002369335.1	GenBank		Scaffold	14994	3237416	2017-09-26		PRJNA348753	SAMN06451512	Treponema sp. UBA3817	University of Queensland	LNF	LNF	LNF	-	-	0	0	3	LNF	#N/A	43	V	1247	H
GCA_002371395	Sphaerochaeta sp. UBA3704	Sphaerochaeta sp.			GCA_002371395	GCA_002371395.1	isolate: UBA3704	#N/A	1947471	ASM237139v1	GCA_002371395.1	GenBank		Scaffold	30491	2641911	2017-09-26		PRJNA348753	SAMN06451281	Sphaerochaeta sp. UBA3704	University of Queensland	LNF	LNF	LNF	-	-	0	1	0	LF	TGA	LNF	#N/A	LNF	NA
GCA_002372885	Treponema sp. UBA3683	Treponema sp.			GCA_002372885	GCA_002372885.1	isolate: UBA3683	#N/A	1947714	ASM237288v1	GCA_002372885.1	GenBank		Scaffold	71642	3048707	2017-09-26		PRJNA348753	SAMN06452956	Treponema sp. UBA3683	University of Queensland	LNF	LNF	LNF	-	-	0	1	1	LF	TGA	44	V	40	H
GCA_002373205	Treponema sp. UBA3662	Treponema sp.			GCA_002373205	GCA_002373205.1	isolate: UBA3662	#N/A	1947713	ASM237320v1	GCA_002373205.1	GenBank		Scaffold	19652	2941740	2017-09-26		PRJNA348753	SAMN06453200	Treponema sp. UBA3662	University of Queensland	LNF	LNF	LNF	-	-	0	0	3	LNF	#N/A	LNF	#N/A	LNF	NA
GCA_002373325	Treponema sp. UBA3649	Treponema sp.			GCA_002373325	GCA_002373325.1	isolate: UBA3649	#N/A	1947711	ASM237332v1	GCA_002373325.1	GenBank		Scaffold	22239	3033728	2017-09-26		PRJNA348753	SAMN06451448	Treponema sp. UBA3649	University of Queensland	LNF	LNF	LNF	-	-	#N/A	#N/A	#N/A	LNF	#N/A	LNF	#N/A	LNF	NA
GCA_002373435	Treponema sp. UBA3659	Treponema sp.			GCA_002373435	GCA_002373435.1	isolate: UBA3659	#N/A	1947712	ASM237343v1	GCA_002373435.1	GenBank		Scaffold	12502	2279898	2017-09-26		PRJNA348753	SAMN06453976	Treponema sp. UBA3659	University of Queensland	LNF	LNF	LNF	-	-	#N/A	#N/A	#N/A	LNF	#N/A	LNF	#N/A	LNF	NA
GCA_002383375	Spirochaetaceae bacterium UBA4077	Spirochaetaceae bacterium		Spirochaeta spp.	GCA_002383375	GCA_002383375.1	isolate: UBA4077	#N/A	1952887	ASM238337v1	GCA_002383375.1	GenBank		Scaffold	27588	2247739	2017-09-27		PRJNA348753	SAMN06452282	Spirochaetaceae bacterium UBA4077	University of Queensland	LNF	LNF	LNF	-	-	0	1	1	LF	TGA	45	V	41	H
GCA_002391235	Treponema sp. UBA4377	Treponema sp.			GCA_002391235	GCA_002391235.1	isolate: UBA4377	#N/A	1947728	ASM239123v1	GCA_002391235.1	GenBank		Scaffold	68103	2669274	2017-09-28		PRJNA348753	SAMN06451341	Treponema sp. UBA4377	University of Queensland	LNF	LNF	LNF	-	-	0	0	1	LNF	#N/A	46	V	42	H
GCA_002392275	Treponema sp. UBA3870	Treponema sp.			GCA_002392275	GCA_002392275.1	isolate: UBA3870	#N/A	1947719	ASM239227v1	GCA_002392275.1	GenBank		Scaffold	12486	2256373	2017-09-28		PRJNA348753	SAMN06452814	Treponema sp. UBA3870	University of Queensland	LNF	LNF	LNF	-	-	0	0	2	LNF	#N/A	LNF	#N/A	LNF	NA
GCA_002392405	Treponema sp. UBA3862	Treponema sp.			GCA_002392405	GCA_002392405.1	isolate: UBA3862	#N/A	1947718	ASM239240v1	GCA_002392405.1	GenBank		Scaffold	42762	1585688	2017-09-28		PRJNA348753	SAMN06453641	Treponema sp. UBA3862	University of Queensland	LNF	LNF	LNF	-	-	0	1	2	LF	TGA	LNF	#N/A	LNF	NA
GCA_002393835	Treponema sp. UBA4326	Treponema sp.			GCA_002393835	GCA_002393835.1	isolate: UBA4326	#N/A	1947726	ASM239383v1	GCA_002393835.1	GenBank		Scaffold	9972	2977634	2017-09-28		PRJNA348753	SAMN06453632	Treponema sp. UBA4326	University of Queensland	LNF	LNF	LNF	-	-	0	1	2	LF	TGA	LNF	#N/A	LNF	NA
GCA_002393865	Treponema sp. UBA4319	Treponema sp.			GCA_002393865	GCA_002393865.1	isolate: UBA4319	#N/A	1947725	ASM239386v1	GCA_002393865.1	GenBank		Scaffold	15100	2755573	2017-09-28		PRJNA348753	SAMN06453094	Treponema sp. UBA4319	University of Queensland	LNF	LNF	LNF	-	-	0	0	2	LNF	#N/A	LNF	#N/A	LNF	NA
GCA_002394465	Treponema sp. UBA4328	Treponema sp.			GCA_002394465	GCA_002394465.1	isolate: UBA4328	#N/A	1947727	ASM239446v1	GCA_002394465.1	GenBank		Scaffold	13222	1917749	2017-09-28		PRJNA348753	SAMN06453639	Treponema sp. UBA4328	University of Queensland	LNF	LNF	LNF	-	-	#N/A	#N/A	#N/A	LNF	#N/A	LNF	#N/A	LNF	NA
GCA_002394625	Treponema sp. UBA4313	Treponema sp.			GCA_002394625	GCA_002394625.1	isolate: UBA4313	#N/A	1947724	ASM239462v1	GCA_002394625.1	GenBank		Scaffold	10380	3143427	2017-09-28		PRJNA348753	SAMN06453088	Treponema sp. UBA4313	University of Queensland	LNF	LNF	LNF	-	-	0	0	2	LNF	#N/A	47	V	43	H
GCA_002394685	Treponema sp. UBA4307	Treponema sp.			GCA_002394685	GCA_002394685.1	isolate: UBA4307	#N/A	1947723	ASM239468v1	GCA_002394685.1	GenBank		Scaffold	61359	2997164	2017-09-28		PRJNA348753	SAMN06453873	Treponema sp. UBA4307	University of Queensland	LNF	LNF	LNF	-	-	#N/A	#N/A	#N/A	LNF	#N/A	48	V	44	H
GCA_002395155	Treponema sp. UBA4267	Treponema sp.			GCA_002395155	GCA_002395155.1	isolate: UBA4267	#N/A	1947722	ASM239515v1	GCA_002395155.1	GenBank		Scaffold	84405	2672249	2017-09-28		PRJNA348753	SAMN06456222	Treponema sp. UBA4267	University of Queensland	LNF	LNF	LNF	-	-	0	0	1	LNF	#N/A	49	V	45	H
GCA_002395445	Treponema sp. UBA4245	Treponema sp.			GCA_002395445	GCA_002395445.1	isolate: UBA4245	#N/A	1947721	ASM239544v1	GCA_002395445.1	GenBank		Scaffold	14969	2808799	2017-09-28		PRJNA348753	SAMN06455950	Treponema sp. UBA4245	University of Queensland	LNF	LNF	LNF	-	-	0	0	2	LNF	#N/A	LNF	#N/A	LNF	NA
GCA_002396025	Sphaerochaeta sp. UBA4273	Sphaerochaeta sp.			GCA_002396025	GCA_002396025.1	isolate: UBA4273	#N/A	1947472	ASM239602v1	GCA_002396025.1	GenBank		Scaffold	72972	2781222	2017-09-28		PRJNA348753	SAMN06452397	Sphaerochaeta sp. UBA4273	University of Queensland	LNF	LNF	LNF	-	-	#N/A	#N/A	#N/A	LNF	#N/A	50	V	46	H
GCA_002396325	Treponema sp. UBA4232	Treponema sp.			GCA_002396325	GCA_002396325.1	isolate: UBA4232	#N/A	1947720	ASM239632v1	GCA_002396325.1	GenBank		Scaffold	10423	2250493	2017-09-28		PRJNA348753	SAMN06450916	Treponema sp. UBA4232	University of Queensland	LNF	LNF	LNF	-	-	#N/A	#N/A	#N/A	LNF	#N/A	51	V	47	H
GCA_002399405	Treponema sp. UBA4873	Treponema sp.			GCA_002399405	GCA_002399405.1	isolate: UBA4873	#N/A	1947734	ASM239940v1	GCA_002399405.1	GenBank		Scaffold	188157	4024576	2017-09-28		PRJNA348753	SAMN06454298	Treponema sp. UBA4873	University of Queensland	LNF	LNF	LNF	-	-	#N/A	#N/A	#N/A	LNF	#N/A	52	V	48	H
GCA_002403025	Spirochaetaceae bacterium UBA4785	Spirochaetaceae bacterium		Spirochaeta spp.	GCA_002403025	GCA_002403025.1	isolate: UBA4785	#N/A	1952888	ASM240302v1	GCA_002403025.1	GenBank		Scaffold	7255	1146709	2017-09-28		PRJNA348753	SAMN06455482	Spirochaetaceae bacterium UBA4785	University of Queensland	LNF	LNF	LNF	-	-	0	1	0	LF	TGA	53	V	49	H
GCA_002404415	Treponema sp. UBA4715	Treponema sp.			GCA_002404415	GCA_002404415.1	isolate: UBA4715	#N/A	1947733	ASM240441v1	GCA_002404415.1	GenBank		Scaffold	14206	1945227	2017-09-28		PRJNA348753	SAMN06453487	Treponema sp. UBA4715	University of Queensland	LNF	LNF	LNF	-	-	0	0	1	LNF	#N/A	LNF	#N/A	LNF	NA
GCA_002404895	Treponema sp. UBA4692	Treponema sp.			GCA_002404895	GCA_002404895.1	isolate: UBA4692	#N/A	1947732	ASM240489v1	GCA_002404895.1	GenBank		Scaffold	73471	2254776	2017-09-28		PRJNA348753	SAMN06454373	Treponema sp. UBA4692	University of Queensland	LNF	LNF	LNF	-	-	0	0	1	LNF	#N/A	54	V	50	H
GCA_002405075	Treponema sp. UBA4678	Treponema sp.			GCA_002405075	GCA_002405075.1	isolate: UBA4678	#N/A	1947731	ASM240507v1	GCA_002405075.1	GenBank		Scaffold	45025	1593132	2017-09-28		PRJNA348753	SAMN06457432	Treponema sp. UBA4678	University of Queensland	LNF	LNF	LNF	-	-	#N/A	#N/A	#N/A	LNF	#N/A	55	V	26	H
GCA_002405195	Spirochaetales bacterium UBA4673	Spirochaetales bacterium		Spirochaeta spp.	GCA_002405195	GCA_002405195.1	isolate: UBA4673	#N/A	1951269	ASM240519v1	GCA_002405195.1	GenBank		Scaffold	31226	2085899	2017-09-28		PRJNA348753	SAMN06457429	Spirochaetales bacterium UBA4673	University of Queensland	LNF	LNF	LNF	-	-	0	0	1	LNF	#N/A	37	V	51	H
GCA_002405675	Treponema sp. UBA4648	Treponema sp.			GCA_002405675	GCA_002405675.1	isolate: UBA4648	#N/A	1947730	ASM240567v1	GCA_002405675.1	GenBank		Scaffold	38011	2368797	2017-09-28		PRJNA348753	SAMN06452103	Treponema sp. UBA4648	University of Queensland	LNF	LNF	LNF	-	-	#N/A	#N/A	#N/A	LNF	#N/A	56	V	27	H
GCA_002405925	Treponema sp. UBA4635	Treponema sp.			GCA_002405925	GCA_002405925.1	isolate: UBA4635	#N/A	1947729	ASM240592v1	GCA_002405925.1	GenBank		Scaffold	61235	2283205	2017-09-28		PRJNA348753	SAMN06452760	Treponema sp. UBA4635	University of Queensland	LNF	LNF	LNF	-	-	0	0	1	LNF	#N/A	28	V	25	H
GCA_002405955	Spirochaetales bacterium UBA4634	Spirochaetales bacterium		Spirochaeta spp.	GCA_002405955	GCA_002405955.1	isolate: UBA4634	#N/A	1951268	ASM240595v1	GCA_002405955.1	GenBank		Scaffold	18631	1973649	2017-09-28		PRJNA348753	SAMN06450385	Spirochaetales bacterium UBA4634	University of Queensland	LNF	LNF	LNF	-	-	0	0	1	LNF	#N/A	26	V	23	H
GCA_002406055	Spirochaetales bacterium UBA4629	Spirochaetales bacterium		Spirochaeta spp.	GCA_002406055	GCA_002406055.1	isolate: UBA4629	#N/A	7242-05-20	ASM240605v1	GCA_002406055.1	GenBank		Scaffold	15396	1960098	2017-09-28		PRJNA348753	SAMN06455116	Spirochaetales bacterium UBA4629	University of Queensland	LNF	LNF	LNF	-	-	0	1	1	LF	TGA	37	V	33	H
GCA_002406215	Spirochaetales bacterium UBA4674	Spirochaetales bacterium		Spirochaeta spp.	GCA_002406215	GCA_002406215.1	isolate: UBA4674	#N/A	7242-05-23	ASM240621v1	GCA_002406215.1	GenBank		Scaffold	14333	1932147	2017-09-29		PRJNA348753	SAMN06457426	Spirochaetales bacterium UBA4674	University of Queensland	LNF	LNF	LNF	-	-	0	0	1	LNF	#N/A	26	V	52	H
GCA_002408085	Spirochaeta sp. UBA5339	Spirochaeta sp.		Spirochaeta spp.	GCA_002408085	GCA_002408085.1	isolate: UBA5339	#N/A	1947542	ASM240808v1	GCA_002408085.1	GenBank		Scaffold	137369	4545420	2017-10-03		PRJNA348753	SAMN06453074	Spirochaeta sp. UBA5339	University of Queensland	LNF	LNF	LNF	-	-	#N/A	#N/A	#N/A	LNF	#N/A	57	V	53	H
GCA_002410215	Spirochaetaceae bacterium UBA5328	Spirochaetaceae bacterium		Spirochaeta spp.	GCA_002410215	GCA_002410215.1	isolate: UBA5328	#N/A	1952890	ASM241021v1	GCA_002410215.1	GenBank		Scaffold	29130	2452486	2017-10-03		PRJNA348753	SAMN06453604	Spirochaetaceae bacterium UBA5328	University of Queensland	LNF	LNF	LNF	-	-	#N/A	#N/A	#N/A	LNF	#N/A	11	V	LNF	NA
GCA_002412585	Sphaerochaeta sp. UBA5212	Sphaerochaeta sp.			GCA_002412585	GCA_002412585.1	isolate: UBA5212	#N/A	1947473	ASM241258v1	GCA_002412585.1	GenBank		Scaffold	12143	2948255	2017-10-03		PRJNA348753	SAMN06455340	Sphaerochaeta sp. UBA5212	University of Queensland	LNF	LNF	LNF	-	-	#N/A	#N/A	#N/A	LNF	#N/A	58	V	54	H
GCA_002412825	Spirochaetaceae bacterium UBA5200	Spirochaetaceae bacterium		Spirochaeta spp.	GCA_002412825	GCA_002412825.1	isolate: UBA5200	#N/A	1952889	ASM241282v1	GCA_002412825.1	GenBank		Scaffold	118390	3460489	2017-10-03		PRJNA348753	SAMN06453592	Spirochaetaceae bacterium UBA5200	University of Queensland	LNF	LNF	LNF	-	-	#N/A	#N/A	#N/A	LNF	#N/A	59	V	55	H
GCA_002418805	Spirochaetaceae bacterium UBA5765	Spirochaetaceae bacterium		Spirochaeta spp.	GCA_002418805	GCA_002418805.1	isolate: UBA5765	#N/A	1952895	ASM241880v1	GCA_002418805.1	GenBank		Scaffold	13664	2284655	2017-10-03		PRJNA348753	SAMN06451451	Spirochaetaceae bacterium UBA5765	University of Queensland	LNF	LNF	LNF	-	-	#N/A	#N/A	#N/A	LNF	#N/A	11	V	LNF	NA
GCA_002419185	Spirochaetaceae bacterium UBA5743	Spirochaetaceae bacterium		Spirochaeta spp.	GCA_002419185	GCA_002419185.1	isolate: UBA5743	#N/A	1952894	ASM241918v1	GCA_002419185.1	GenBank		Scaffold	9922	1268758	2017-10-03		PRJNA348753	SAMN06451741	Spirochaetaceae bacterium UBA5743	University of Queensland	LNF	LNF	LNF	-	-	#N/A	#N/A	#N/A	LNF	#N/A	60	V	56	H
GCA_002425765	Spirochaetaceae bacterium UBA5556	Spirochaetaceae bacterium		Spirochaeta spp.	GCA_002425765	GCA_002425765.1	isolate: UBA5556	#N/A	1952892	ASM242576v1	GCA_002425765.1	GenBank		Scaffold	181399	2396298	2017-10-04		PRJNA348753	SAMN06455395	Spirochaetaceae bacterium UBA5556	University of Queensland	LNF	LNF	LNF	-	-	#N/A	#N/A	#N/A	LNF	#N/A	61	V	57	H
GCA_002425925	Spirochaetaceae bacterium UBA5547	Spirochaetaceae bacterium		Spirochaeta spp.	GCA_002425925	GCA_002425925.1	isolate: UBA5547	#N/A	1952891	ASM242592v1	GCA_002425925.1	GenBank		Scaffold	69045	2704789	2017-10-04		PRJNA348753	SAMN06450403	Spirochaetaceae bacterium UBA5547	University of Queensland	LNF	LNF	LNF	-	-	#N/A	#N/A	#N/A	LNF	#N/A	11	V	LNF	NA
GCA_002427685	Spirochaetaceae bacterium UBA5630	Spirochaetaceae bacterium		Spirochaeta spp.	GCA_002427685	GCA_002427685.1	isolate: UBA5630	#N/A	7246-11-01	ASM242768v1	GCA_002427685.1	GenBank		Scaffold	10222	2187016	2017-10-03		PRJNA348753	SAMN06452375	Spirochaetaceae bacterium UBA5630	University of Queensland	LNF	LNF	LNF	-	-	0	0	1	LNF	#N/A	53	V	58	H
GCA_002428535	Sphaerochaeta sp. UBA6095	Sphaerochaeta sp.			GCA_002428535	GCA_002428535.1	isolate: UBA6095	#N/A	7232-01-04	ASM242853v1	GCA_002428535.1	GenBank		Scaffold	21475	2204410	2017-10-04		PRJNA348753	SAMN06453686	Sphaerochaeta sp. UBA6095	University of Queensland	LNF	LNF	LNF	-	-	0	1	0	LF	TGG	62	V	59	H
GCA_002428625	Sphaerochaeta sp. UBA6084	Sphaerochaeta sp.			GCA_002428625	GCA_002428625.1	isolate: UBA6084	#N/A	1947477	ASM242862v1	GCA_002428625.1	GenBank		Scaffold	143252	3872502	2017-10-04		PRJNA348753	SAMN06452886	Sphaerochaeta sp. UBA6084	University of Queensland	LNF	LNF	LNF	-	-	#N/A	#N/A	#N/A	LNF	#N/A	63	V	60	H
GCA_002428725	Spirochaetaceae bacterium UBA6076	Spirochaetaceae bacterium		Spirochaeta spp.	GCA_002428725	GCA_002428725.1	isolate: UBA6076	#N/A	1952896	ASM242872v1	GCA_002428725.1	GenBank		Scaffold	122730	2584050	2017-10-04		PRJNA348753	SAMN06455612	Spirochaetaceae bacterium UBA6076	University of Queensland	LNF	LNF	LNF	-	-	#N/A	#N/A	#N/A	LNF	#N/A	64	V	61	H
GCA_002431145	Spirochaetales bacterium UBA5920	Spirochaetales bacterium		Spirochaeta spp.	GCA_002431145	GCA_002431145.1	isolate: UBA5920	#N/A	1951271	ASM243114v1	GCA_002431145.1	GenBank		Scaffold	29847	2176897	2017-10-04		PRJNA348753	SAMN06452085	Spirochaetales bacterium UBA5920	University of Queensland	LNF	LNF	LNF	-	-	0	1	1	LF	TGA	37	V	33	H
GCA_002432305	Treponema sp. UBA5919	Treponema sp.			GCA_002432305	GCA_002432305.1	isolate: UBA5919	#N/A	1947735	ASM243230v1	GCA_002432305.1	GenBank		Scaffold	57052	2369591	2017-10-04		PRJNA348753	SAMN06451010	Treponema sp. UBA5919	University of Queensland	LNF	LNF	LNF	-	-	0	0	1	LNF	#N/A	28	V	25	H
GCA_002432715	Sphaerochaeta sp. UBA5849	Sphaerochaeta sp.			GCA_002432715	GCA_002432715.1	isolate: UBA5849	#N/A	1947475	ASM243271v1	GCA_002432715.1	GenBank		Scaffold	41030	2867703	2017-10-04		PRJNA348753	SAMN06453728	Sphaerochaeta sp. UBA5849	University of Queensland	LNF	LNF	LNF	-	-	#N/A	#N/A	#N/A	LNF	#N/A	38	V	62	H
GCA_002435505	Treponema sp. UBA6479	Treponema sp.			GCA_002435505	GCA_002435505.1	isolate: UBA6479	#N/A	1947742	ASM243550v1	GCA_002435505.1	GenBank		Scaffold	48335	2491134	2017-10-04		PRJNA348753	SAMN06451843	Treponema sp. UBA6479	University of Queensland	LNF	LNF	LNF	-	-	0	0	1	LNF	#N/A	28	V	25	H
GCA_002435985	Spirochaetaceae bacterium UBA6089	Spirochaetaceae bacterium		Spirochaeta spp.	GCA_002435985	GCA_002435985.1	isolate: UBA6089	#N/A	1952897	ASM243598v1	GCA_002435985.1	GenBank		Scaffold	20846	1723291	2017-10-04		PRJNA348753	SAMN06452887	Spirochaetaceae bacterium UBA6089	University of Queensland	LNF	LNF	LNF	-	-	0	1	0	LF	TGA	60	V	56	H
GCA_002436525	Spirochaetales bacterium UBA6485	Spirochaetales bacterium		Spirochaeta spp.	GCA_002436525	GCA_002436525.1	isolate: UBA6485	#N/A	1951278	ASM243652v1	GCA_002436525.1	GenBank		Scaffold	9404	2032346	2017-10-04		PRJNA348753	SAMN06452394	Spirochaetales bacterium UBA6485	University of Queensland	LNF	LNF	LNF	-	-	1	0	1	LNF	#N/A	37	V	33	H
GCA_002436565	Spirochaetales bacterium UBA6482	Spirochaetales bacterium		Spirochaeta spp.	GCA_002436565	GCA_002436565.1	isolate: UBA6482	#N/A	1951277	ASM243656v1	GCA_002436565.1	GenBank		Scaffold	11823	1915377	2017-10-04		PRJNA348753	SAMN06455716	Spirochaetales bacterium UBA6482	University of Queensland	LNF	LNF	LNF	-	-	0	0	1	LNF	#N/A	26	V	52	H
GCA_002436865	Spirochaetales bacterium UBA6463	Spirochaetales bacterium		Spirochaeta spp.	GCA_002436865	GCA_002436865.1	isolate: UBA6463	#N/A	1951276	ASM243686v1	GCA_002436865.1	GenBank		Scaffold	20734	1959726	2017-10-04		PRJNA348753	SAMN06454353	Spirochaetales bacterium UBA6463	University of Queensland	LNF	LNF	LNF	-	-	0	0	1	LNF	#N/A	26	V	52	H
GCA_002437315	Spirochaetales bacterium UBA6427	Spirochaetales bacterium		Spirochaeta spp.	GCA_002437315	GCA_002437315.1	isolate: UBA6427	#N/A	1951275	ASM243731v1	GCA_002437315.1	GenBank		Scaffold	20136	1691191	2017-10-04		PRJNA348753	SAMN06452787	Spirochaetales bacterium UBA6427	University of Queensland	LNF	LNF	LNF	-	-	1	1	1	LF	TGA	26	V	52	H
GCA_002437655	Spirochaetales bacterium UBA6378	Spirochaetales bacterium		Spirochaeta spp.	GCA_002437655	GCA_002437655.1	isolate: UBA6378	#N/A	1951274	ASM243765v1	GCA_002437655.1	GenBank		Scaffold	54384	2097078	2017-10-04		PRJNA348753	SAMN06452860	Spirochaetales bacterium UBA6378	University of Queensland	LNF	LNF	LNF	-	-	0	0	1	LNF	#N/A	26	V	52	H
GCA_002437725	Treponema sp. UBA6367	Treponema sp.			GCA_002437725	GCA_002437725.1	isolate: UBA6367	#N/A	1947741	ASM243772v1	GCA_002437725.1	GenBank		Scaffold	104963	2479481	2017-10-04		PRJNA348753	SAMN06453662	Treponema sp. UBA6367	University of Queensland	LNF	LNF	LNF	-	-	0	1	2	LF	TGA	28	V	25	H
GCA_002437855	Treponema sp. UBA6355	Treponema sp.			GCA_002437855	GCA_002437855.1	isolate: UBA6355	#N/A	1947740	ASM243785v1	GCA_002437855.1	GenBank		Scaffold	152579	2379742	2017-10-04		PRJNA348753	SAMN06454032	Treponema sp. UBA6355	University of Queensland	LNF	LNF	LNF	-	-	0	0	1	LNF	#N/A	28	V	25	H
GCA_002437885	Treponema sp. UBA6351	Treponema sp.			GCA_002437885	GCA_002437885.1	isolate: UBA6351	#N/A	1947739	ASM243788v1	GCA_002437885.1	GenBank		Scaffold	7420	1714777	2017-10-04		PRJNA348753	SAMN06454036	Treponema sp. UBA6351	University of Queensland	LNF	LNF	LNF	-	-	0	0	1	LNF	#N/A	55	V	26	H
GCA_002437925	Spirochaetales bacterium UBA6350	Spirochaetales bacterium		Spirochaeta spp.	GCA_002437925	GCA_002437925.1	isolate: UBA6350	#N/A	1951272	ASM243792v1	GCA_002437925.1	GenBank		Scaffold	7046	1452715	2017-10-04		PRJNA348753	SAMN06454037	Spirochaetales bacterium UBA6350	University of Queensland	LNF	LNF	LNF	-	-	#N/A	#N/A	#N/A	LNF	#N/A	26	V	23	H
GCA_002438025	Treponema sp. UBA6337	Treponema sp.			GCA_002438025	GCA_002438025.1	isolate: UBA6337	#N/A	1947738	ASM243802v1	GCA_002438025.1	GenBank		Scaffold	90957	2250386	2017-10-04		PRJNA348753	SAMN06451369	Treponema sp. UBA6337	University of Queensland	LNF	LNF	LNF	-	-	1	1	2	LF	TGG	28	V	25	H
GCA_002438115	Treponema sp. UBA6328	Treponema sp.			GCA_002438115	GCA_002438115.1	isolate: UBA6328	#N/A	1947737	ASM243811v1	GCA_002438115.1	GenBank		Scaffold	43105	2133518	2017-10-04		PRJNA348753	SAMN06454158	Treponema sp. UBA6328	University of Queensland	LNF	LNF	LNF	-	-	0	0	1	LNF	#N/A	29	V	26	H
GCA_002439045	Treponema sp. UBA6326	Treponema sp.			GCA_002439045	GCA_002439045.1	isolate: UBA6326	#N/A	1947736	ASM243904v1	GCA_002439045.1	GenBank		Scaffold	77195	2098377	2017-10-04		PRJNA348753	SAMN06454164	Treponema sp. UBA6326	University of Queensland	LNF	LNF	LNF	-	-	0	2	1	LF	TGA	28	V	25	H
GCA_002440075	Spirochaetales bacterium UBA6368	Spirochaetales bacterium		Spirochaeta spp.	GCA_002440075	GCA_002440075.1	isolate: UBA6368	#N/A	1951273	ASM244007v1	GCA_002440075.1	GenBank		Scaffold	29329	2126602	2017-10-04		PRJNA348753	SAMN06453669	Spirochaetales bacterium UBA6368	University of Queensland	LNF	LNF	LNF	-	-	0	1	1	LF	TGA	37	V	51	H
GCA_002441395	Spirochaetaceae bacterium UBA6243	Spirochaetaceae bacterium		Spirochaeta spp.	GCA_002441395	GCA_002441395.1	isolate: UBA6243	#N/A	1952898	ASM244139v1	GCA_002441395.1	GenBank		Scaffold	35680	2220249	2017-10-04		PRJNA348753	SAMN06455989	Spirochaetaceae bacterium UBA6243	University of Queensland	LNF	LNF	LNF	-	-	0	1	0	LF	TGA	65	V	63	H
GCA_002448445	Treponema sp. UBA6988	Treponema sp.			GCA_002448445	GCA_002448445.1	isolate: UBA6988	#N/A	1947745	ASM244844v1	GCA_002448445.1	GenBank		Scaffold	37614	3269755	2017-10-05		PRJNA348753	SAMN06454868	Treponema sp. UBA6988	University of Queensland	LNF	LNF	LNF	-	-	0	0	1	LNF	#N/A	66	V	1247	H
GCA_002449425	Treponema sp. UBA6844	Treponema sp.			GCA_002449425	GCA_002449425.1	isolate: UBA6844	#N/A	1947743	ASM244942v1	GCA_002449425.1	GenBank		Scaffold	41934	2213005	2017-10-05		PRJNA348753	SAMN06451407	Treponema sp. UBA6844	University of Queensland	LNF	LNF	LNF	-	-	0	0	1	LNF	#N/A	55	V	26	H
GCA_002451815	Spirochaetales bacterium UBA6847	Spirochaetales bacterium		Spirochaeta spp.	GCA_002451815	GCA_002451815.1	isolate: UBA6847	#N/A	1951281	ASM245181v1	GCA_002451815.1	GenBank		Scaffold	19189	1952865	2017-10-05		PRJNA348753	SAMN06454715	Spirochaetales bacterium UBA6847	University of Queensland	LNF	LNF	LNF	-	-	0	0	1	LNF	#N/A	37	V	51	H
GCA_002451895	Spirochaetales bacterium UBA6840	Spirochaetales bacterium		Spirochaeta spp.	GCA_002451895	GCA_002451895.1	isolate: UBA6840	#N/A	1951280	ASM245189v1	GCA_002451895.1	GenBank		Scaffold	29104	2100420	2017-10-05		PRJNA348753	SAMN06451411	Spirochaetales bacterium UBA6840	University of Queensland	LNF	LNF	LNF	-	-	#N/A	#N/A	#N/A	LNF	#N/A	37	V	51	H
GCA_002451995	Spirochaetales bacterium UBA6834	Spirochaetales bacterium		Spirochaeta spp.	GCA_002451995	GCA_002451995.1	isolate: UBA6834	#N/A	1951279	ASM245199v1	GCA_002451995.1	GenBank		Scaffold	20861	1990094	2017-10-05		PRJNA348753	SAMN06450481	Spirochaetales bacterium UBA6834	University of Queensland	LNF	LNF	LNF	-	-	0	1	0	LF	TGA	26	V	52	H
GCA_002452215	Spirochaetales bacterium UBA6872	Spirochaetales bacterium		Spirochaeta spp.	GCA_002452215	GCA_002452215.1	isolate: UBA6872	#N/A	1951282	ASM245221v1	GCA_002452215.1	GenBank		Scaffold	61941	2124125	2017-10-05		PRJNA348753	SAMN06454477	Spirochaetales bacterium UBA6872	University of Queensland	LNF	LNF	LNF	-	-	0	0	1	LNF	#N/A	26	V	23	H
GCA_002452665	Spirochaetaceae bacterium UBA6809	Spirochaetaceae bacterium		Spirochaeta spp.	GCA_002452665	GCA_002452665.1	isolate: UBA6809	#N/A	1952899	ASM245266v1	GCA_002452665.1	GenBank		Scaffold	28762	2272135	2017-10-05		PRJNA348753	SAMN06451971	Spirochaetaceae bacterium UBA6809	University of Queensland	LNF	LNF	LNF	-	-	#N/A	#N/A	#N/A	LNF	#N/A	65	V	63	H
GCA_002472365	Sphaerochaeta sp. UBA7274	Sphaerochaeta sp.			GCA_002472365	GCA_002472365.1	isolate: UBA7274	#N/A	1947479	ASM247236v1	GCA_002472365.1	GenBank		Scaffold	20599	2492396	2017-10-06		PRJNA348753	SAMN06450935	Sphaerochaeta sp. UBA7274	University of Queensland	LNF	LNF	LNF	-	-	#N/A	#N/A	#N/A	LNF	#N/A	50	V	64	H
GCA_002476525	Spirochaetales bacterium UBA7586	Spirochaetales bacterium		Spirochaeta spp.	GCA_002476525	GCA_002476525.1	isolate: UBA7586	#N/A	1951285	ASM247652v1	GCA_002476525.1	GenBank		Scaffold	14859	2084430	2017-10-06		PRJNA348753	SAMN06454832	Spirochaetales bacterium UBA7586	University of Queensland	LNF	LNF	LNF	-	-	0	0	2	LNF	#N/A	26	V	LNF	NA
GCA_002476565	Treponema sp. UBA7578	Treponema sp.			GCA_002476565	GCA_002476565.1	isolate: UBA7578	#N/A	1947750	ASM247656v1	GCA_002476565.1	GenBank		Scaffold	7336	2320405	2017-10-06		PRJNA348753	SAMN06457883	Treponema sp. UBA7578	University of Queensland	LNF	LNF	LNF	-	-	0	1	2	LF	TGA	LNF	#N/A	25	H
GCA_002477865	Treponema sp. UBA7579	Treponema sp.			GCA_002477865	GCA_002477865.1	isolate: UBA7579	#N/A	1947751	ASM247786v1	GCA_002477865.1	GenBank		Scaffold	81145	2132766	2017-10-06		PRJNA348753	SAMN06457884	Treponema sp. UBA7579	University of Queensland	LNF	LNF	LNF	-	-	1	1	2	LF	TGA	LNF	#N/A	LNF	NA
GCA_002478125	Spirochaetales bacterium UBA7552	Spirochaetales bacterium		Spirochaeta spp.	GCA_002478125	GCA_002478125.1	isolate: UBA7552	#N/A	1951284	ASM247812v1	GCA_002478125.1	GenBank		Scaffold	9956	1985236	2017-10-06		PRJNA348753	SAMN06450600	Spirochaetales bacterium UBA7552	University of Queensland	LNF	LNF	LNF	-	-	#N/A	#N/A	#N/A	LNF	#N/A	37	V	51	H
GCA_002478955	Treponema sp. UBA7590	Treponema sp.			GCA_002478955	GCA_002478955.1	isolate: UBA7590	#N/A	1947752	ASM247895v1	GCA_002478955.1	GenBank		Scaffold	16131	2456127	2017-10-06		PRJNA348753	SAMN06457633	Treponema sp. UBA7590	University of Queensland	LNF	LNF	LNF	-	-	#N/A	#N/A	#N/A	LNF	#N/A	LNF	#N/A	LNF	NA
GCA_002479165	Spirochaetales bacterium UBA7549	Spirochaetales bacterium		Spirochaeta spp.	GCA_002479165	GCA_002479165.1	isolate: UBA7549	#N/A	1951283	ASM247916v1	GCA_002479165.1	GenBank		Scaffold	21604	2026511	2017-10-06		PRJNA348753	SAMN06455307	Spirochaetales bacterium UBA7549	University of Queensland	LNF	LNF	LNF	-	-	0	0	1	LNF	#N/A	26	V	65	H
GCA_002480955	Sphaerochaeta sp. UBA7781	Sphaerochaeta sp.			GCA_002480955	GCA_002480955.1	isolate: UBA7781	#N/A	1947480	ASM248095v1	GCA_002480955.1	GenBank		Scaffold	9846	2298940	2017-10-06		PRJNA348753	SAMN06457751	Sphaerochaeta sp. UBA7781	University of Queensland	LNF	LNF	LNF	-	-	#N/A	#N/A	#N/A	LNF	#N/A	50	V	64	H
GCA_002500125	Treponema sp. UBA7863	Treponema sp.			GCA_002500125	GCA_002500125.1	isolate: UBA7863	#N/A	1947758	ASM250012v1	GCA_002500125.1	GenBank		Scaffold	125769	2302790	2017-10-10		PRJNA348753	SAMN06454597	Treponema sp. UBA7863	University of Queensland	LNF	LNF	LNF	-	-	0	0	1	LNF	#N/A	28	V	25	H
GCA_002501265	Spirochaetales bacterium UBA7869	Spirochaetales bacterium		Spirochaeta spp.	GCA_002501265	GCA_002501265.1	isolate: UBA7869	#N/A	1951288	ASM250126v1	GCA_002501265.1	GenBank		Scaffold	8421	1999662	2017-10-10		PRJNA348753	SAMN06454591	Spirochaetales bacterium UBA7869	University of Queensland	LNF	LNF	LNF	-	-	#N/A	#N/A	#N/A	LNF	#N/A	37	V	33	H
GCA_002688185	Spirochaetales bacterium	Spirochaetales bacterium		Spirochaeta spp.	GCA_002688185	GCA_002688185.1	isolate: ARS1246	#N/A	2026792	ASM268818v1	GCA_002688185.1	GenBank	NCBI Prokaryotic Genome Annotation Pipeline (PGAP)	Contig	43926	1495458	2017-10-24	1333	PRJNA391943	SAMN07620122	Spirochaetales bacterium	Tara Oceans Consortium	LNF	LNF	LNF	-	-	#N/A	#N/A	#N/A	LNF	TGA	LNF	#N/A	LNF	NA
GCA_002691025	Spirochaeta sp.	Spirochaeta sp.		Spirochaeta spp.	GCA_002691025	GCA_002691025.1	isolate: MED672	#N/A	28185	ASM269102v1	GCA_002691025.1	GenBank	NCBI Prokaryotic Genome Annotation Pipeline (PGAP)	Contig	26246	4043459	2017-10-24	3587	PRJNA391943	SAMN07620119	Spirochaeta sp.	Tara Oceans Consortium	LNF	LNF	LNF	-	-	#N/A	#N/A	#N/A	LNF	#N/A	LNF	#N/A	LNF	NA
GCA_002729885	Spirochaetaceae bacterium	Spirochaetaceae bacterium		Spirochaeta spp.	GCA_002729885	GCA_002729885.1	isolate: NP47	PBUB01000015.1	1898206	ASM272988v1	GCA_002729885.1	GenBank	NCBI Prokaryotic Genome Annotation Pipeline (PGAP)	Contig	253426	4782286	2017-10-26	4289	PRJNA391943	SAMN07620121	Spirochaetaceae bacterium	Tara Oceans Consortium	LNF	LNF	LNF	-	-	2	1	3	LF	TGA	LNF	#N/A	LNF	NA
GCA_002730475	Spirochaetales bacterium	Spirochaetales bacterium		Spirochaeta spp.	GCA_002730475	GCA_002730475.1	isolate: NP136	#N/A	2026792	ASM273047v1	GCA_002730475.1	GenBank	NCBI Prokaryotic Genome Annotation Pipeline (PGAP)	Contig	20757	1052843	2017-10-26	1103	PRJNA391943	SAMN07620123	Spirochaetales bacterium	Tara Oceans Consortium	LNF	LNF	LNF	-	-	#N/A	#N/A	#N/A	LNF	TGA	LNF	#N/A	LNF	NA
GCA_002730875	Spirochaetaceae bacterium	Spirochaetaceae bacterium		Spirochaeta spp.	GCA_002730875	GCA_002730875.1	isolate: NP120	PCBI01000018.1	1898206	ASM273087v1	GCA_002730875.1	GenBank	NCBI Prokaryotic Genome Annotation Pipeline (PGAP)	Contig	300322	4866126	2017-10-26	4296	PRJNA391943	SAMN07620120	Spirochaetaceae bacterium	Tara Oceans Consortium	LNF	LNF	LNF	-	-	1	1	1	LF	TGA	LNF	#N/A	LNF	NA
GCA_002748225	Spirochaetales bacterium	Spirochaetales bacterium		Spirochaeta spp.	GCA_002748225	GCA_002748225.1	isolate: DOLJORAL78_50_23	#N/A	2026792	ASM274822v1	GCA_002748225.1	GenBank	NCBI Prokaryotic Genome Annotation Pipeline (PGAP)	Scaffold	8575	1412993	2017-11-03	1471	PRJNA174530	SAMN07757503	Spirochaetales bacterium	Stanford University School of Medicine	LNF	LNF	LNF	-	-	#N/A	#N/A	#N/A	LNF	TGA	67	V	66	H
GCA_002749205	Treponema sp.	Treponema sp.			GCA_002749205	GCA_002749205.1	isolate: DOLZORAL124_36_15	PDOP01000015.1	166	ASM274920v1	GCA_002749205.1	GenBank	NCBI Prokaryotic Genome Annotation Pipeline (PGAP)	Scaffold	56289	1910348	2017-11-03	1684	PRJNA174530	SAMN07757622	Treponema sp.	Stanford University School of Medicine	LNF	LNF	LNF	-	-	0	1	2	LF	TGG	68	V	67	H
GCA_003141795	Spirochaetaceae bacterium	Spirochaetaceae bacterium		Spirochaeta spp.	GCA_003141795	GCA_003141795.1	isolate: fen_1366	#N/A	1898206	20120800_E1X	GCA_003141795.1	GenBank		Scaffold	18154	5200069	2018-05-18		PRJNA386568	SAMN08180101	Spirochaetaceae bacterium	Australian Centre for Ecogenomics, The University of Queensland	LNF	LNF	LNF	-	-	0	0	1	LNF	TGA	LNF	#N/A	LNF	NA
GCA_003154555	Spirochaetaceae bacterium	Spirochaetaceae bacterium		Spirochaeta spp.	GCA_003154555	GCA_003154555.1	isolate: fen_1365	#N/A	1898206	20120700_E2X	GCA_003154555.1	GenBank		Scaffold	9112	3466999	2018-05-24		PRJNA386568	SAMN08179733	Spirochaetaceae bacterium	Australian Centre for Ecogenomics, The University of Queensland	LNF	LNF	LNF	-	-	#N/A	#N/A	#N/A	LNF	TGA	LNF	#N/A	LNF	NA
GCA_003170115	Spirochaetaceae bacterium	Spirochaetaceae bacterium		Spirochaeta spp.	GCA_003170115	GCA_003170115.1	isolate: fen_1364	#N/A	1898206	20110800_E3D	GCA_003170115.1	GenBank		Scaffold	12170	4080825	2018-05-25		PRJNA386568	SAMN08179085	Spirochaetaceae bacterium	Australian Centre for Ecogenomics, The University of Queensland	LNF	LNF	LNF	-	-	0	0	1	LNF	TGA	69	V	68	H
GCA_003233545	Spirochaetales bacterium	Spirochaetales bacterium		Spirochaeta spp.	GCA_003233545	GCA_003233545.1	isolate: SZUA-6	QILZ01000092.1	2026792	ASM323354v1	GCA_003233545.1	GenBank		Contig	9253	2982119	2018-06-15		PRJNA385762	SAMN09239990	Spirochaetales bacterium	Environmental Microbiology Lab	LNF	LNF	LNF	-	-	#N/A	#N/A	#N/A	LNF	TGA	70	V	69	H
GCA_003245635	Treponema sp.	Treponema sp.			GCA_003245635	GCA_003245635.1	isolate: SZUA-426	#N/A	166	ASM324563v1	GCA_003245635.1	GenBank		Contig	20701	2497411	2018-06-18		PRJNA385762	SAMN09287974	Treponema sp.	Environmental Microbiology Lab	LNF	LNF	LNF	-	-	#N/A	#N/A	#N/A	LNF	TGG	71	V	70	H
GCA_003245785	Spirochaetales bacterium	Spirochaetales bacterium		Spirochaeta spp.	GCA_003245785	GCA_003245785.1	isolate: SZUA-416	#N/A	2026792	ASM324578v1	GCA_003245785.1	GenBank		Scaffold	12538	3321387	2018-06-18		PRJNA385762	SAMN09287964	Spirochaetales bacterium	Environmental Microbiology Lab	LNF	LNF	LNF	-	-	0	0	1	LNF	TGA	LNF	#N/A	LNF	NA
GCA_003245835	Spirochaetales bacterium	Spirochaetales bacterium		Spirochaeta spp.	GCA_003245835	GCA_003245835.1	isolate: SZUA-414	#N/A	2026792	ASM324583v1	GCA_003245835.1	GenBank		Contig	21053	4433794	2018-06-18		PRJNA385762	SAMN09287962	Spirochaetales bacterium	Environmental Microbiology Lab	LNF	LNF	LNF	-	-	0	0	1	LNF	TGA	72	V	71	H
GCA_003246335	Spirochaetales bacterium	Spirochaetales bacterium		Spirochaeta spp.	GCA_003246335	GCA_003246335.1	isolate: SZUA-377	QKAR01000095.1	2026792	ASM324633v1	GCA_003246335.1	GenBank		Contig	30358	3054657	2018-06-18		PRJNA385762	SAMN09287925	Spirochaetales bacterium	Environmental Microbiology Lab	LNF	LNF	LNF	-	-	0	0	2	LNF	TGA	LNF	#N/A	LNF	NA
GCA_003246505	Spirochaetaceae bacterium	Spirochaetaceae bacterium		Spirochaeta spp.	GCA_003246505	GCA_003246505.1	isolate: SZUA-368	#N/A	1898206	ASM324650v1	GCA_003246505.1	GenBank		Contig	7488	3591923	2018-06-18		PRJNA385762	SAMN09287916	Spirochaetaceae bacterium	Environmental Microbiology Lab	LNF	LNF	LNF	-	-	#N/A	#N/A	#N/A	LNF	TGA	LNF	#N/A	LNF	NA
GCA_003246765	Spirochaetales bacterium	Spirochaetales bacterium		Spirochaeta spp.	GCA_003246765	GCA_003246765.1	isolate: SZUA-438	#N/A	2026792	ASM324676v1	GCA_003246765.1	GenBank		Contig	17971	3280452	2018-06-18		PRJNA385762	SAMN09287986	Spirochaetales bacterium	Environmental Microbiology Lab	LNF	LNF	LNF	-	-	0	0	2	LNF	TGA	73	V	72	H
GCA_003246885	Spirochaetales bacterium	Spirochaetales bacterium		Spirochaeta spp.	GCA_003246885	GCA_003246885.1	isolate: SZUA-424	QKCM01000177.1	2026792	ASM324688v1	GCA_003246885.1	GenBank		Contig	21313	2670283	2018-06-18		PRJNA385762	SAMN09287972	Spirochaetales bacterium	Environmental Microbiology Lab	LNF	LNF	LNF	-	-	1	1	1	LF	TGA	LNF	#N/A	LNF	NA
GCA_003247135	Spirochaetales bacterium	Spirochaetales bacterium		Spirochaeta spp.	GCA_003247135	GCA_003247135.1	isolate: SZUA-382	QKAW01000037.1	2026792	ASM324713v1	GCA_003247135.1	GenBank		Contig	78421	2693952	2018-06-18		PRJNA385762	SAMN09287930	Spirochaetales bacterium	Environmental Microbiology Lab	LNF	LNF	LNF	-	-	0	0	2	LNF	TGA	74	V	73	H
GCA_003247345	Spirochaetales bacterium	Spirochaetales bacterium		Spirochaeta spp.	GCA_003247345	GCA_003247345.1	isolate: SZUA-352	#N/A	2026792	ASM324734v1	GCA_003247345.1	GenBank		Contig	15115	2643043	2018-06-18		PRJNA385762	SAMN09287900	Spirochaetales bacterium	Environmental Microbiology Lab	LNF	LNF	LNF	-	-	0	0	3	LNF	TGA	75	V	74	H
GCA_003249275	Spirochaetaceae bacterium	Spirochaetaceae bacterium		Spirochaeta spp.	GCA_003249275	GCA_003249275.1	isolate: SZUA-608	#N/A	1898206	ASM324927v1	GCA_003249275.1	GenBank		Contig	6784	1547268	2018-06-19		PRJNA385762	SAMN09288156	Spirochaetaceae bacterium	Environmental Microbiology Lab	LNF	LNF	LNF	-	-	#N/A	#N/A	#N/A	LNF	TGA	LNF	#N/A	LNF	NA
GCA_003249705	Treponema sp.	Treponema sp.			GCA_003249705	GCA_003249705.1	isolate: SZUA-573	#N/A	166	ASM324970v1	GCA_003249705.1	GenBank		Contig	2338	1458732	2018-06-19		PRJNA385762	SAMN09288121	Treponema sp.	Environmental Microbiology Lab	LNF	LNF	LNF	-	-	0	0	1	LNF	TGG	76	V	LNF	NA
GCA_003250595	Spirochaetales bacterium	Spirochaetales bacterium		Spirochaeta spp.	GCA_003250595	GCA_003250595.1	isolate: SZUA-515	#N/A	2026792	ASM325059v1	GCA_003250595.1	GenBank		Scaffold	2363	1007794	2018-06-19		PRJNA385762	SAMN09288063	Spirochaetales bacterium	Environmental Microbiology Lab	LNF	LNF	LNF	-	-	#N/A	#N/A	#N/A	LNF	TGA	LNF	#N/A	LNF	NA
GCA_003252395	Spirochaetales bacterium	Spirochaetales bacterium		Spirochaeta spp.	GCA_003252395	GCA_003252395.1	isolate: SZUA-475	#N/A	2026792	ASM325239v1	GCA_003252395.1	GenBank		Contig	579584	3411741	2018-06-19		PRJNA385762	SAMN09288023	Spirochaetales bacterium	Environmental Microbiology Lab	LNF	LNF	LNF	-	-	0	0	1	LNF	TGA	77	V	75	H
GCA_003252435	Treponema sp.	Treponema sp.			GCA_003252435	GCA_003252435.1	isolate: SZUA-468	#N/A	166	ASM325243v1	GCA_003252435.1	GenBank		Contig	7417	4290616	2018-06-19		PRJNA385762	SAMN09288016	Treponema sp.	Environmental Microbiology Lab	LNF	LNF	LNF	-	-	#N/A	#N/A	#N/A	LNF	TGG	LNF	#N/A	LNF	NA
GCA_003446465	Spirochaetaceae bacterium	Spirochaetaceae bacterium		Spirochaeta spp.	GCA_003446465	GCA_003446465.1	isolate: UBA8954	#N/A	1898206	ASM344646v1	GCA_003446465.1	GenBank	NCBI Prokaryotic Genome Annotation Pipeline (PGAP)	Scaffold	9468	3135110	2018-09-04	3094	PRJNA417962	SAMN08017575	Spirochaetaceae bacterium	University of Queensland	LNF	LNF	LNF	-	-	#N/A	#N/A	#N/A	LNF	TGA	59	V	55	H
GCA_003446545	Sphaerochaeta sp.	Sphaerochaeta sp.			GCA_003446545	GCA_003446545.1	isolate: UBA8956	#N/A	1972642	ASM344654v1	GCA_003446545.1	GenBank	NCBI Prokaryotic Genome Annotation Pipeline (PGAP)	Scaffold	6472	2212029	2018-09-04	2261	PRJNA417962	SAMN08017573	Sphaerochaeta sp.	University of Queensland	LNF	LNF	LNF	-	-	#N/A	#N/A	#N/A	LNF	TGG	78	V	54	H
GCA_003447785	Treponema sp.	Treponema sp.			GCA_003447785	GCA_003447785.1	isolate: UBA9738	DLYJ01000039.1	166	ASM344778v1	GCA_003447785.1	GenBank	NCBI Prokaryotic Genome Annotation Pipeline (PGAP)	Scaffold	8229	2031602	2018-09-04	1935	PRJNA417962	SAMN08017513	Treponema sp.	University of Queensland	LNF	LNF	LNF	-	-	#N/A	#N/A	#N/A	LNF	TGG	NIPH	V	76	H
GCA_003450035	Treponema sp.	Treponema sp.			GCA_003450035	GCA_003450035.1	isolate: UBA12315	DMFX01000072.1	166	ASM345003v1	GCA_003450035.1	GenBank	NCBI Prokaryotic Genome Annotation Pipeline (PGAP)	Scaffold	7235	3446493	2018-09-04	3490	PRJNA417962	SAMN08017713	Treponema sp.	University of Queensland	LNF	LNF	LNF	-	-	0	0	1	LNF	TGG	52	V	48	H
GCA_003451845	Treponema sp.	Treponema sp.			GCA_003451845	GCA_003451845.1	isolate: UBA10262	#N/A	166	ASM345184v1	GCA_003451845.1	GenBank	NCBI Prokaryotic Genome Annotation Pipeline (PGAP)	Scaffold	6950	1958858	2018-09-05	1748	PRJNA417962	SAMN08017802	Treponema sp.	University of Queensland	LNF	LNF	LNF	-	-	#N/A	#N/A	#N/A	LNF	TGG	LNF	#N/A	LNF	NA
GCA_003452735	Spirochaetaceae bacterium	Spirochaetaceae bacterium		Spirochaeta spp.	GCA_003452735	GCA_003452735.1	isolate: UBA8197	#N/A	1898206	ASM345273v1	GCA_003452735.1	GenBank	NCBI Prokaryotic Genome Annotation Pipeline (PGAP)	Scaffold	9361	1310540	2018-09-05	1293	PRJNA417962	SAMN08020224	Spirochaetaceae bacterium	University of Queensland	LNF	LNF	LNF	-	-	0	0	1	LNF	TGA	79	V	77	H
GCA_003453665	Treponema sp.	Treponema sp.			GCA_003453665	GCA_003453665.1	isolate: UBA9717	#N/A	166	ASM345366v1	GCA_003453665.1	GenBank	NCBI Prokaryotic Genome Annotation Pipeline (PGAP)	Scaffold	6085	1755076	2018-09-05	1670	PRJNA417962	SAMN08017914	Treponema sp.	University of Queensland	LNF	LNF	LNF	-	-	0	0	2	LNF	TGG	LNF	#N/A	NIPH	NA
GCA_003454065	Spirochaetaceae bacterium	Spirochaetaceae bacterium		Spirochaeta spp.	GCA_003454065	GCA_003454065.1	isolate: UBA9848	#N/A	1898206	ASM345406v1	GCA_003454065.1	GenBank	NCBI Prokaryotic Genome Annotation Pipeline (PGAP)	Scaffold	6945	1150192	2018-09-05	1160	PRJNA417962	SAMN08017848	Spirochaetaceae bacterium	University of Queensland	LNF	LNF	LNF	-	-	#N/A	#N/A	#N/A	LNF	TGA	LNF	#N/A	LNF	NA
GCA_003454605	Spirochaeta sp.	Spirochaeta sp.		Spirochaeta spp.	GCA_003454605	GCA_003454605.1	isolate: UBA9216	#N/A	28185	ASM345460v1	GCA_003454605.1	GenBank	NCBI Prokaryotic Genome Annotation Pipeline (PGAP)	Scaffold	8494	3345643	2018-09-05	3442	PRJNA417962	SAMN08018981	Spirochaeta sp.	University of Queensland	LNF	LNF	LNF	-	-	#N/A	#N/A	#N/A	LNF	#N/A	80	V	78	H
GCA_003454985	Sphaerochaeta sp.	Sphaerochaeta sp.			GCA_003454985	GCA_003454985.1	isolate: UBA9948	#N/A	1972642	ASM345498v1	GCA_003454985.1	GenBank	NCBI Prokaryotic Genome Annotation Pipeline (PGAP)	Scaffold	6034	1702689	2018-09-05	1857	PRJNA417962	SAMN08018051	Sphaerochaeta sp.	University of Queensland	LNF	LNF	LNF	-	-	#N/A	#N/A	#N/A	LNF	TGG	38	V	34	H
GCA_003455655	Treponema sp.	Treponema sp.			GCA_003455655	GCA_003455655.1	isolate: UBA10258	DMQP01000070.1	166	ASM345565v1	GCA_003455655.1	GenBank	NCBI Prokaryotic Genome Annotation Pipeline (PGAP)	Scaffold	8250	1723729	2018-09-05	1660	PRJNA417962	SAMN08017996	Treponema sp.	University of Queensland	LNF	LNF	LNF	-	-	0	1	0	LF	TGG	LNF	#N/A	LNF	NA
GCA_003456015	Spirochaetaceae bacterium	Spirochaetaceae bacterium		Spirochaeta spp.	GCA_003456015	GCA_003456015.1	isolate: UBA12104	#N/A	1898206	ASM345601v1	GCA_003456015.1	GenBank	NCBI Prokaryotic Genome Annotation Pipeline (PGAP)	Scaffold	47945	2816941	2018-09-05	2386	PRJNA417962	SAMN08017965	Spirochaetaceae bacterium	University of Queensland	LNF	LNF	LNF	-	-	#N/A	#N/A	#N/A	LNF	TGA	81	V	LNF	NA
GCA_003456275	Spirochaetaceae bacterium	Spirochaetaceae bacterium		Spirochaeta spp.	GCA_003456275	GCA_003456275.1	isolate: UBA8393	#N/A	1898206	ASM345627v1	GCA_003456275.1	GenBank	NCBI Prokaryotic Genome Annotation Pipeline (PGAP)	Scaffold	5174	1781931	2018-09-05	2013	PRJNA417962	SAMN08017949	Spirochaetaceae bacterium	University of Queensland	LNF	LNF	LNF	-	-	#N/A	#N/A	#N/A	LNF	TGA	LNF	#N/A	LNF	NA
GCA_003456855	Sphaerochaeta sp.	Sphaerochaeta sp.			GCA_003456855	GCA_003456855.1	isolate: UBA9732	DMOO01000195.1	1972642	ASM345685v1	GCA_003456855.1	GenBank	NCBI Prokaryotic Genome Annotation Pipeline (PGAP)	Scaffold	8869	1889858	2018-09-05	2012	PRJNA417962	SAMN08017941	Sphaerochaeta sp.	University of Queensland	LNF	LNF	LNF	-	-	#N/A	#N/A	#N/A	LNF	TGG	LNF	#N/A	LNF	NA
GCA_003487245	Spirochaetaceae bacterium	Spirochaetaceae bacterium		Spirochaeta spp.	GCA_003487245	GCA_003487245.1	isolate: UBA12127	#N/A	1898206	ASM348724v1	GCA_003487245.1	GenBank	NCBI Prokaryotic Genome Annotation Pipeline (PGAP)	Scaffold	43272	3055867	2018-09-06	2609	PRJNA417962	SAMN08018364	Spirochaetaceae bacterium	University of Queensland	LNF	LNF	LNF	-	-	#N/A	#N/A	#N/A	LNF	TGA	81	V	LNF	NA
GCA_003489625	Treponema sp.	Treponema sp.			GCA_003489625	GCA_003489625.1	isolate: UBA9749	#N/A	166	ASM348962v1	GCA_003489625.1	GenBank	NCBI Prokaryotic Genome Annotation Pipeline (PGAP)	Scaffold	7340	2133017	2018-09-06	1939	PRJNA417962	SAMN08018548	Treponema sp.	University of Queensland	LNF	LNF	LNF	-	-	#N/A	#N/A	#N/A	LNF	TGG	LNF	#N/A	LNF	NA
GCA_003489645	Treponema sp.	Treponema sp.			GCA_003489645	GCA_003489645.1	isolate: UBA9747	#N/A	166	ASM348964v1	GCA_003489645.1	GenBank	NCBI Prokaryotic Genome Annotation Pipeline (PGAP)	Scaffold	8966	2985413	2018-09-06	2874	PRJNA417962	SAMN08018544	Treponema sp.	University of Queensland	LNF	LNF	LNF	-	-	#N/A	#N/A	#N/A	LNF	TGG	LNF	#N/A	NIPH	NA
GCA_003497385	Treponema sp.	Treponema sp.			GCA_003497385	GCA_003497385.1	isolate: UBA10306	#N/A	166	ASM349738v1	GCA_003497385.1	GenBank	NCBI Prokaryotic Genome Annotation Pipeline (PGAP)	Scaffold	8334	1663763	2018-09-07	1609	PRJNA417962	SAMN08018616	Treponema sp.	University of Queensland	LNF	LNF	LNF	-	-	#N/A	#N/A	#N/A	LNF	TGG	LNF	#N/A	LNF	NA
GCA_003498145	Spirochaetaceae bacterium	Spirochaetaceae bacterium		Spirochaeta spp.	GCA_003498145	GCA_003498145.1	isolate: UBA12059	#N/A	1898206	ASM349814v1	GCA_003498145.1	GenBank	NCBI Prokaryotic Genome Annotation Pipeline (PGAP)	Scaffold	28726	3045129	2018-09-06	2745	PRJNA417962	SAMN08018320	Spirochaetaceae bacterium	University of Queensland	LNF	LNF	LNF	-	-	0	0	1	LNF	TGA	81	V	LNF	NA
GCA_003500395	Treponema sp.	Treponema sp.			GCA_003500395	GCA_003500395.1	isolate: UBA11004	DNRX01000143.1	166	ASM350039v1	GCA_003500395.1	GenBank	NCBI Prokaryotic Genome Annotation Pipeline (PGAP)	Scaffold	4613	2087959	2018-09-07	2236	PRJNA417962	SAMN08018713	Treponema sp.	University of Queensland	LNF	LNF	LNF	-	-	0	0	1	LNF	TGG	LNF	#N/A	LNF	NA
GCA_003500545	Treponema sp.	Treponema sp.			GCA_003500545	GCA_003500545.1	isolate: UBA10287	#N/A	166	ASM350054v1	GCA_003500545.1	GenBank	NCBI Prokaryotic Genome Annotation Pipeline (PGAP)	Scaffold	8042	2379782	2018-09-07	2217	PRJNA417962	SAMN08018694	Treponema sp.	University of Queensland	LNF	LNF	LNF	-	-	#N/A	#N/A	#N/A	LNF	TGG	LNF	#N/A	LNF	NA
GCA_003501645	Spirochaetaceae bacterium	Spirochaetaceae bacterium		Spirochaeta spp.	GCA_003501645	GCA_003501645.1	isolate: UBA8900	#N/A	1898206	ASM350164v1	GCA_003501645.1	GenBank	NCBI Prokaryotic Genome Annotation Pipeline (PGAP)	Scaffold	5595	1493502	2018-09-07	1582	PRJNA417962	SAMN08018628	Spirochaetaceae bacterium	University of Queensland	LNF	LNF	LNF	-	-	#N/A	#N/A	#N/A	LNF	TGA	53	V	79	H
GCA_003504975	Spirochaetaceae bacterium	Spirochaetaceae bacterium		Spirochaeta spp.	GCA_003504975	GCA_003504975.1	isolate: UBA8932	#N/A	1898206	ASM350497v1	GCA_003504975.1	GenBank	NCBI Prokaryotic Genome Annotation Pipeline (PGAP)	Scaffold	8030	1438758	2018-09-07	1496	PRJNA417962	SAMN08018898	Spirochaetaceae bacterium	University of Queensland	LNF	LNF	LNF	-	-	0	0	1	LNF	TGA	60	V	56	H
GCA_003509145	Spirochaetaceae bacterium	Spirochaetaceae bacterium		Spirochaeta spp.	GCA_003509145	GCA_003509145.1	isolate: UBA12155	DODN01000004.1	1898206	ASM350914v1	GCA_003509145.1	GenBank	NCBI Prokaryotic Genome Annotation Pipeline (PGAP)	Scaffold	55677	3289440	2018-09-07	2825	PRJNA417962	SAMN08019019	Spirochaetaceae bacterium	University of Queensland	LNF	LNF	LNF	-	-	1	1	1	LF	TGG	81	V	LNF	NA
GCA_003517865	Treponema sp.	Treponema sp.			GCA_003517865	GCA_003517865.1	isolate: UBA8127	#N/A	166	ASM351786v1	GCA_003517865.1	GenBank	NCBI Prokaryotic Genome Annotation Pipeline (PGAP)	Scaffold	3988	2491497	2018-09-10	2475	PRJNA417962	SAMN08019489	Treponema sp.	University of Queensland	LNF	LNF	LNF	-	-	#N/A	#N/A	#N/A	LNF	TGG	82	V	80	H
GCA_003520435	Treponema sp.	Treponema sp.			GCA_003520435	GCA_003520435.1	isolate: UBA9823	#N/A	166	ASM352043v1	GCA_003520435.1	GenBank	NCBI Prokaryotic Genome Annotation Pipeline (PGAP)	Scaffold	7200	1920806	2018-09-10	1742	PRJNA417962	SAMN08019654	Treponema sp.	University of Queensland	LNF	LNF	LNF	-	-	#N/A	#N/A	#N/A	LNF	TGG	LNF	#N/A	LNF	NA
GCA_003522045	Sphaerochaeta sp.	Sphaerochaeta sp.			GCA_003522045	GCA_003522045.1	isolate: UBA10021	#N/A	1972642	ASM352204v1	GCA_003522045.1	GenBank	NCBI Prokaryotic Genome Annotation Pipeline (PGAP)	Scaffold	32128	3014069	2018-09-10	2969	PRJNA417962	SAMN08019773	Sphaerochaeta sp.	University of Queensland	LNF	LNF	LNF	-	-	0	0	1	LNF	TGG	83	V	81	H
GCA_003525185	Spirochaetaceae bacterium	Spirochaetaceae bacterium		Spirochaeta spp.	GCA_003525185	GCA_003525185.1	isolate: UBA12023	#N/A	1898206	ASM352518v1	GCA_003525185.1	GenBank	NCBI Prokaryotic Genome Annotation Pipeline (PGAP)	Scaffold	56331	3193057	2018-09-10	2680	PRJNA417962	SAMN08020408	Spirochaetaceae bacterium	University of Queensland	LNF	LNF	LNF	-	-	#N/A	#N/A	#N/A	LNF	TGA	81	V	LNF	NA
GCA_003527485	Treponema sp.	Treponema sp.			GCA_003527485	GCA_003527485.1	isolate: UBA12037	#N/A	166	ASM352748v1	GCA_003527485.1	GenBank	NCBI Prokaryotic Genome Annotation Pipeline (PGAP)	Scaffold	69585	4863556	2018-09-10	4416	PRJNA417962	SAMN08020209	Treponema sp.	University of Queensland	LNF	LNF	LNF	-	-	0	0	2	LNF	TGG	19	V	15	H
GCA_003530135	Sphaerochaeta sp.	Sphaerochaeta sp.			GCA_003530135	GCA_003530135.1	isolate: UBA12507	DPTS01000263.1	1972642	ASM353013v1	GCA_003530135.1	GenBank	NCBI Prokaryotic Genome Annotation Pipeline (PGAP)	Scaffold	6244	1765693	2018-09-10	1956	PRJNA417962	SAMN08020115	Sphaerochaeta sp.	University of Queensland	LNF	LNF	LNF	-	-	0	0	2	LNF	TGG	LNF	#N/A	LNF	NA
GCA_003531225	Sphaerochaeta sp.	Sphaerochaeta sp.			GCA_003531225	GCA_003531225.1	isolate: UBA8525	#N/A	1972642	ASM353122v1	GCA_003531225.1	GenBank	NCBI Prokaryotic Genome Annotation Pipeline (PGAP)	Scaffold	34355	3086288	2018-09-10	3024	PRJNA417962	SAMN08020481	Sphaerochaeta sp.	University of Queensland	LNF	LNF	LNF	-	-	#N/A	#N/A	#N/A	LNF	TGG	83	V	81	H
GCA_003532015	Sphaerochaeta sp.	Sphaerochaeta sp.			GCA_003532015	GCA_003532015.1	isolate: UBA11175	#N/A	1972642	ASM353201v1	GCA_003532015.1	GenBank	NCBI Prokaryotic Genome Annotation Pipeline (PGAP)	Scaffold	6370	2016985	2018-09-07	2183	PRJNA417962	SAMN08019059	Sphaerochaeta sp.	University of Queensland	LNF	LNF	LNF	-	-	0	0	1	LNF	TGG	38	V	34	H
GCA_003532415	Treponema sp.	Treponema sp.			GCA_003532415	GCA_003532415.1	isolate: UBA11543	#N/A	166	ASM353241v1	GCA_003532415.1	GenBank	NCBI Prokaryotic Genome Annotation Pipeline (PGAP)	Scaffold	5295	1785543	2018-09-07	1833	PRJNA417962	SAMN08017460	Treponema sp.	University of Queensland	LNF	LNF	LNF	-	-	#N/A	#N/A	#N/A	LNF	TGG	55	V	26	H
GCA_003533845	Spirochaetaceae bacterium	Spirochaetaceae bacterium		Spirochaeta spp.	GCA_003533845	GCA_003533845.1	isolate: UBA11090	#N/A	1898206	ASM353384v1	GCA_003533845.1	GenBank	NCBI Prokaryotic Genome Annotation Pipeline (PGAP)	Scaffold	3978	1885010	2018-09-10	2064	PRJNA417962	SAMN08020332	Spirochaetaceae bacterium	University of Queensland	LNF	LNF	LNF	-	-	#N/A	#N/A	#N/A	LNF	TGA	LNF	#N/A	LNF	NA
GCA_003539135	Spirochaetaceae bacterium	Spirochaetaceae bacterium		Spirochaeta spp.	GCA_003539135	GCA_003539135.1	isolate: UBA11804	#N/A	1898206	ASM353913v1	GCA_003539135.1	GenBank	NCBI Prokaryotic Genome Annotation Pipeline (PGAP)	Scaffold	8132	2088075	2018-09-10	2117	PRJNA417962	SAMN08020016	Spirochaetaceae bacterium	University of Queensland	LNF	LNF	LNF	-	-	#N/A	#N/A	#N/A	LNF	TGA	LNF	#N/A	LNF	NA
GCA_003542995	Sphaerochaeta sp.	Sphaerochaeta sp.			GCA_003542995	GCA_003542995.1	isolate: UBA11053	#N/A	1972642	ASM354299v1	GCA_003542995.1	GenBank	NCBI Prokaryotic Genome Annotation Pipeline (PGAP)	Scaffold	4136	2246901	2018-09-10	2503	PRJNA417962	SAMN08019852	Sphaerochaeta sp.	University of Queensland	LNF	LNF	LNF	-	-	#N/A	#N/A	#N/A	LNF	TGG	38	V	LNF	NA
GCA_003543735	Treponema sp.	Treponema sp.			GCA_003543735	GCA_003543735.1	isolate: UBA12279	#N/A	166	ASM354373v1	GCA_003543735.1	GenBank	NCBI Prokaryotic Genome Annotation Pipeline (PGAP)	Scaffold	6094	2146854	2018-09-06	2209	PRJNA417962	SAMN08018266	Treponema sp.	University of Queensland	LNF	LNF	LNF	-	-	0	0	1	LNF	TGG	29	V	26	H
GCA_003552185	Spirochaetaceae bacterium	Spirochaetaceae bacterium		Spirochaeta spp.	GCA_003552185	GCA_003552185.1	isolate: B1Sed10_122m	#N/A	1898206	ASM355218v1	GCA_003552185.1	GenBank		Contig	9690	3485397	2018-09-12		PRJNA434545	SAMN08575180	Spirochaetaceae bacterium	Institute for Biodiversity and Ecosystem dynamics, Faculty of Science, University of Amsterdam	LNF	LNF	LNF	-	-	#N/A	#N/A	#N/A	LNF	TGA	84	V	82	H
GCA_003552375	Spirochaetaceae bacterium	Spirochaetaceae bacterium		Spirochaeta spp.	GCA_003552375	GCA_003552375.1	isolate: B1Sed10_52	#N/A	1898206	ASM355237v1	GCA_003552375.1	GenBank		Contig	14373	3627837	2018-09-12		PRJNA434545	SAMN08575274	Spirochaetaceae bacterium	Institute for Biodiversity and Ecosystem dynamics, Faculty of Science, University of Amsterdam	LNF	LNF	LNF	-	-	0	0	1	LNF	TGA	85	V	83	H
GCA_003552545	Spirochaetaceae bacterium	Spirochaetaceae bacterium		Spirochaeta spp.	GCA_003552545	GCA_003552545.1	isolate: B1Sed10_218	PUMW01000123.1	1898206	ASM355254v1	GCA_003552545.1	GenBank		Contig	4788	1068567	2018-09-12		PRJNA434545	SAMN08575232	Spirochaetaceae bacterium	Institute for Biodiversity and Ecosystem dynamics, Faculty of Science, University of Amsterdam	LNF	LNF	LNF	-	-	#N/A	#N/A	#N/A	LNF	TGA	86	V	LNF	NA
GCA_003552665	Spirochaetaceae bacterium	Spirochaetaceae bacterium		Spirochaeta spp.	GCA_003552665	GCA_003552665.1	isolate: B1Sed10_166	#N/A	1898206	ASM355266v1	GCA_003552665.1	GenBank		Contig	9790	3021780	2018-09-12		PRJNA434545	SAMN08575206	Spirochaetaceae bacterium	Institute for Biodiversity and Ecosystem dynamics, Faculty of Science, University of Amsterdam	LNF	LNF	LNF	-	-	#N/A	#N/A	#N/A	LNF	TGA	87	V	84	H
GCA_003552745	Spirochaetaceae bacterium	Spirochaetaceae bacterium		Spirochaeta spp.	GCA_003552745	GCA_003552745.1	isolate: B1Sed10_148R1	#N/A	1898206	ASM355274v1	GCA_003552745.1	GenBank		Contig	10765	3046907	2018-09-12		PRJNA434545	SAMN08575196	Spirochaetaceae bacterium	Institute for Biodiversity and Ecosystem dynamics, Faculty of Science, University of Amsterdam	LNF	LNF	LNF	-	-	0	0	1	LNF	TGA	88	V	85	H
GCA_003552985	Spirochaetaceae bacterium	Spirochaetaceae bacterium		Spirochaeta spp.	GCA_003552985	GCA_003552985.1	isolate: B1Sed10_113R1	#N/A	1898206	ASM355298v1	GCA_003552985.1	GenBank		Contig	23982	3928934	2018-09-12		PRJNA434545	SAMN08575173	Spirochaetaceae bacterium	Institute for Biodiversity and Ecosystem dynamics, Faculty of Science, University of Amsterdam	LNF	LNF	LNF	-	-	0	0	1	LNF	TGA	89	V	86	H
GCA_003554375	Spirochaetaceae bacterium	Spirochaetaceae bacterium		Spirochaeta spp.	GCA_003554375	GCA_003554375.1	isolate: T1Sed10_196	#N/A	1898206	ASM355437v1	GCA_003554375.1	GenBank		Contig	9320	4252949	2018-09-12		PRJNA434545	SAMN08575102	Spirochaetaceae bacterium	Institute for Biodiversity and Ecosystem dynamics, Faculty of Science, University of Amsterdam	LNF	LNF	LNF	-	-	0	0	2	LNF	TGA	LNF	#N/A	LNF	NA
GCA_003554645	Spirochaetaceae bacterium	Spirochaetaceae bacterium		Spirochaeta spp.	GCA_003554645	GCA_003554645.1	isolate: T1Sed10_147	#N/A	1898206	ASM355464v1	GCA_003554645.1	GenBank		Contig	9795	3242384	2018-09-12		PRJNA434545	SAMN08575085	Spirochaetaceae bacterium	Institute for Biodiversity and Ecosystem dynamics, Faculty of Science, University of Amsterdam	LNF	LNF	LNF	-	-	#N/A	#N/A	#N/A	LNF	TGA	90	V	87	H
GCA_003556605	Spirochaetaceae bacterium	Spirochaetaceae bacterium		Spirochaeta spp.	GCA_003556605	GCA_003556605.1	isolate: CSSed10_65m	#N/A	1898206	ASM355660v1	GCA_003556605.1	GenBank		Contig	23753	3876057	2018-09-13		PRJNA434545	SAMN08574644	Spirochaetaceae bacterium	Institute for Biodiversity and Ecosystem dynamics, Faculty of Science, University of Amsterdam	LNF	LNF	LNF	-	-	0	0	2	LNF	TGA	85	V	88	H
GCA_003556725	Spirochaetaceae bacterium	Spirochaetaceae bacterium		Spirochaeta spp.	GCA_003556725	GCA_003556725.1	isolate: CSSed10_501R1	PWQO01000261.1	1898206	ASM355672v1	GCA_003556725.1	GenBank		Contig	4863	1504385	2018-09-13		PRJNA434545	SAMN08574635	Spirochaetaceae bacterium	Institute for Biodiversity and Ecosystem dynamics, Faculty of Science, University of Amsterdam	LNF	LNF	LNF	-	-	0	0	1	LNF	TGA	91	V	LNF	NA
GCA_003557605	Spirochaetaceae bacterium	Spirochaetaceae bacterium		Spirochaeta spp.	GCA_003557605	GCA_003557605.1	isolate: CSSed10_345R1	PWNW01000142.1	1898206	ASM355760v1	GCA_003557605.1	GenBank		Contig	8729	2666929	2018-09-13		PRJNA434545	SAMN08574565	Spirochaetaceae bacterium	Institute for Biodiversity and Ecosystem dynamics, Faculty of Science, University of Amsterdam	LNF	LNF	LNF	-	-	0	1	0	LF	TGA	92	V	89	H
GCA_003557615	Spirochaetaceae bacterium	Spirochaetaceae bacterium		Spirochaeta spp.	GCA_003557615	GCA_003557615.1	isolate: CSSed10_346	#N/A	1898206	ASM355761v1	GCA_003557615.1	GenBank		Contig	17514	3861499	2018-09-13		PRJNA434545	SAMN08574566	Spirochaetaceae bacterium	Institute for Biodiversity and Ecosystem dynamics, Faculty of Science, University of Amsterdam	LNF	LNF	LNF	-	-	#N/A	#N/A	#N/A	LNF	TGA	93	V	90	H
GCA_003558175	Spirochaetaceae bacterium	Spirochaetaceae bacterium		Spirochaeta spp.	GCA_003558175	GCA_003558175.1	isolate: CSSed10_280R1	#N/A	1898206	ASM355817v1	GCA_003558175.1	GenBank		Contig	5472	2770935	2018-09-13		PRJNA434545	SAMN08574531	Spirochaetaceae bacterium	Institute for Biodiversity and Ecosystem dynamics, Faculty of Science, University of Amsterdam	LNF	LNF	LNF	-	-	0	0	2	LNF	TGA	94	V	91	H
GCA_003558375	Spirochaetaceae bacterium	Spirochaetaceae bacterium		Spirochaeta spp.	GCA_003558375	GCA_003558375.1	isolate: CSSed10_251	PWLV01000252.1	1898206	ASM355837v1	GCA_003558375.1	GenBank		Contig	10751	1979804	2018-09-13		PRJNA434545	SAMN08574512	Spirochaetaceae bacterium	Institute for Biodiversity and Ecosystem dynamics, Faculty of Science, University of Amsterdam	LNF	LNF	LNF	-	-	0	1	1	LF	TGA	95	V	92	H
GCA_003558715	Spirochaetaceae bacterium	Spirochaetaceae bacterium		Spirochaeta spp.	GCA_003558715	GCA_003558715.1	isolate: CSSed10_405R1m	#N/A	1898206	ASM355871v1	GCA_003558715.1	GenBank		Contig	5565	3282195	2018-09-13		PRJNA434545	SAMN08574598	Spirochaetaceae bacterium	Institute for Biodiversity and Ecosystem dynamics, Faculty of Science, University of Amsterdam	LNF	LNF	LNF	-	-	#N/A	#N/A	#N/A	LNF	TGA	96	V	93	H
GCA_003559765	Spirochaetaceae bacterium	Spirochaetaceae bacterium		Spirochaeta spp.	GCA_003559765	GCA_003559765.1	isolate: CSSed10_181R1	PWKH01000105.1	1898206	ASM355976v1	GCA_003559765.1	GenBank		Contig	16250	2093155	2018-09-13		PRJNA434545	SAMN08574472	Spirochaetaceae bacterium	Institute for Biodiversity and Ecosystem dynamics, Faculty of Science, University of Amsterdam	LNF	LNF	LNF	-	-	0	0	1	LNF	TGA	97	V	94	H
GCA_003560475	Spirochaetaceae bacterium	Spirochaetaceae bacterium		Spirochaeta spp.	GCA_003560475	GCA_003560475.1	isolate: CSSed10_108R1	PWIK01000171.1	1898206	ASM356047v1	GCA_003560475.1	GenBank		Contig	6960	3155155	2018-09-13		PRJNA434545	SAMN08574423	Spirochaetaceae bacterium	Institute for Biodiversity and Ecosystem dynamics, Faculty of Science, University of Amsterdam	LNF	LNF	LNF	-	-	1	0	1	LNF	TGA	LNF	#N/A	LNF	NA
GCA_003560785	Spirochaetaceae bacterium	Spirochaetaceae bacterium		Spirochaeta spp.	GCA_003560785	GCA_003560785.1	isolate: CSSed10_176	#N/A	1898206	ASM356078v1	GCA_003560785.1	GenBank		Contig	16136	4817349	2018-09-13		PRJNA434545	SAMN08574468	Spirochaetaceae bacterium	Institute for Biodiversity and Ecosystem dynamics, Faculty of Science, University of Amsterdam	LNF	LNF	LNF	-	-	0	0	2	LNF	TGA	98	V	95	H
GCA_003562055	Spirochaetaceae bacterium	Spirochaetaceae bacterium		Spirochaeta spp.	GCA_003562055	GCA_003562055.1	isolate: CSSed11_56	#N/A	1898206	ASM356205v1	GCA_003562055.1	GenBank		Contig	8893	4055799	2018-09-13		PRJNA434545	SAMN08574794	Spirochaetaceae bacterium	Institute for Biodiversity and Ecosystem dynamics, Faculty of Science, University of Amsterdam	LNF	LNF	LNF	-	-	0	0	2	LNF	TGA	85	V	96	H
GCA_003562175	Spirochaetaceae bacterium	Spirochaetaceae bacterium		Spirochaeta spp.	GCA_003562175	GCA_003562175.1	isolate: CSSed11_332m	#N/A	1898206	ASM356217v1	GCA_003562175.1	GenBank		Contig	4516	1939124	2018-09-13		PRJNA434545	SAMN08574777	Spirochaetaceae bacterium	Institute for Biodiversity and Ecosystem dynamics, Faculty of Science, University of Amsterdam	LNF	LNF	LNF	-	-	0	0	1	LNF	TGA	99	V	LNF	NA
GCA_003563195	Spirochaetaceae bacterium	Spirochaetaceae bacterium		Spirochaeta spp.	GCA_003563195	GCA_003563195.1	isolate: CSSed11_151R1	PWSO01000043.1	1898206	ASM356319v1	GCA_003563195.1	GenBank		Contig	25842	3253012	2018-09-13		PRJNA434545	SAMN08574688	Spirochaetaceae bacterium	Institute for Biodiversity and Ecosystem dynamics, Faculty of Science, University of Amsterdam	LNF	LNF	LNF	-	-	0	0	2	LNF	TGA	LNF	#N/A	LNF	NA
GCA_003563295	Spirochaetaceae bacterium	Spirochaetaceae bacterium		Spirochaeta spp.	GCA_003563295	GCA_003563295.1	isolate: CSSed11_137m	#N/A	1898206	ASM356329v1	GCA_003563295.1	GenBank		Contig	6544	2740544	2018-09-13		PRJNA434545	SAMN08574682	Spirochaetaceae bacterium	Institute for Biodiversity and Ecosystem dynamics, Faculty of Science, University of Amsterdam	LNF	LNF	LNF	-	-	0	0	1	LNF	TGA	LNF	#N/A	LNF	NA
GCA_003563415	Spirochaetaceae bacterium	Spirochaetaceae bacterium		Spirochaeta spp.	GCA_003563415	GCA_003563415.1	isolate: CSSed11_104	#N/A	1898206	ASM356341v1	GCA_003563415.1	GenBank		Contig	15077	2245210	2018-09-13		PRJNA434545	SAMN08574671	Spirochaetaceae bacterium	Institute for Biodiversity and Ecosystem dynamics, Faculty of Science, University of Amsterdam	LNF	LNF	LNF	-	-	1	0	1	LNF	TGA	LNF	#N/A	LNF	NA
GCA_003563635	Spirochaetaceae bacterium	Spirochaetaceae bacterium		Spirochaeta spp.	GCA_003563635	GCA_003563635.1	isolate: CSSed11_239	#N/A	1898206	ASM356363v1	GCA_003563635.1	GenBank		Contig	4604	2839083	2018-09-13		PRJNA434545	SAMN08574738	Spirochaetaceae bacterium	Institute for Biodiversity and Ecosystem dynamics, Faculty of Science, University of Amsterdam	LNF	LNF	LNF	-	-	0	0	2	LNF	TGA	LNF	#N/A	97	H
GCA_003563715	Spirochaetaceae bacterium	Spirochaetaceae bacterium		Spirochaeta spp.	GCA_003563715	GCA_003563715.1	isolate: CSSed11_221	#N/A	1898206	ASM356371v1	GCA_003563715.1	GenBank		Contig	6548	3606602	2018-09-13		PRJNA434545	SAMN08574731	Spirochaetaceae bacterium	Institute for Biodiversity and Ecosystem dynamics, Faculty of Science, University of Amsterdam	LNF	LNF	LNF	-	-	0	0	1	LNF	TGA	100	V	98	H
GCA_003564775	Spirochaetaceae bacterium	Spirochaetaceae bacterium		Spirochaeta spp.	GCA_003564775	GCA_003564775.1	isolate: T3Sed10_372	#N/A	1898206	ASM356477v1	GCA_003564775.1	GenBank		Contig	6369	2873866	2018-09-13		PRJNA434545	SAMN08574995	Spirochaetaceae bacterium	Institute for Biodiversity and Ecosystem dynamics, Faculty of Science, University of Amsterdam	LNF	LNF	LNF	-	-	0	0	2	LNF	TGA	101	V	99	H
GCA_003565795	Spirochaetaceae bacterium	Spirochaetaceae bacterium		Spirochaeta spp.	GCA_003565795	GCA_003565795.1	isolate: T3Sed10_214	PXAR01000057.1	1898206	ASM356579v1	GCA_003565795.1	GenBank		Contig	6472	1763588	2018-09-13		PRJNA434545	SAMN08574900	Spirochaetaceae bacterium	Institute for Biodiversity and Ecosystem dynamics, Faculty of Science, University of Amsterdam	LNF	LNF	LNF	-	-	#N/A	#N/A	#N/A	LNF	TGA	95	V	100	H
GCA_003566055	Spirochaetaceae bacterium	Spirochaetaceae bacterium		Spirochaeta spp.	GCA_003566055	GCA_003566055.1	isolate: T3Sed10_184	#N/A	1898206	ASM356605v1	GCA_003566055.1	GenBank		Contig	18269	3356042	2018-09-13		PRJNA434545	SAMN08574880	Spirochaetaceae bacterium	Institute for Biodiversity and Ecosystem dynamics, Faculty of Science, University of Amsterdam	LNF	LNF	LNF	-	-	#N/A	#N/A	#N/A	LNF	TGA	102	V	101	H
GCA_003566105	Spirochaetaceae bacterium	Spirochaetaceae bacterium		Spirochaeta spp.	GCA_003566105	GCA_003566105.1	isolate: T3Sed10_62m	PXEY01000282.1	1898206	ASM356610v1	GCA_003566105.1	GenBank		Contig	13688	3843785	2018-09-13		PRJNA434545	SAMN08575011	Spirochaetaceae bacterium	Institute for Biodiversity and Ecosystem dynamics, Faculty of Science, University of Amsterdam	LNF	LNF	LNF	-	-	0	1	1	LF	TGA	85	V	102	H
GCA_003566595	Spirochaetaceae bacterium	Spirochaetaceae bacterium		Spirochaeta spp.	GCA_003566595	GCA_003566595.1	isolate: T3Sed10_299R1	PXCQ01000274.1	1898206	ASM356659v1	GCA_003566595.1	GenBank		Contig	18905	3375642	2018-09-13		PRJNA434545	SAMN08574951	Spirochaetaceae bacterium	Institute for Biodiversity and Ecosystem dynamics, Faculty of Science, University of Amsterdam	LNF	LNF	LNF	-	-	0	0	1	LNF	TGA	103	V	LNF	NA
GCA_003566875	Spirochaetaceae bacterium	Spirochaetaceae bacterium		Spirochaeta spp.	GCA_003566875	GCA_003566875.1	isolate: T3Sed10_257	#N/A	1898206	ASM356687v1	GCA_003566875.1	GenBank		Contig	5735	2991511	2018-09-13		PRJNA434545	SAMN08574925	Spirochaetaceae bacterium	Institute for Biodiversity and Ecosystem dynamics, Faculty of Science, University of Amsterdam	LNF	LNF	LNF	-	-	0	0	2	LNF	TGA	100	V	LNF	NA
GCA_003567675	Spirochaetaceae bacterium	Spirochaetaceae bacterium		Spirochaeta spp.	GCA_003567675	GCA_003567675.1	isolate: T3Sed10_155	PWYZ01000259.1	1898206	ASM356767v1	GCA_003567675.1	GenBank		Contig	7856	3061738	2018-09-13		PRJNA434545	SAMN08574856	Spirochaetaceae bacterium	Institute for Biodiversity and Ecosystem dynamics, Faculty of Science, University of Amsterdam	LNF	LNF	LNF	-	-	0	1	1	LF	TGA	104	V	LNF	NA
GCA_003568155	Spirochaetaceae bacterium	Spirochaetaceae bacterium		Spirochaeta spp.	GCA_003568155	GCA_003568155.1	isolate: T3Sed10_100	#N/A	1898206	ASM356815v1	GCA_003568155.1	GenBank		Contig	14666	2552805	2018-09-13		PRJNA434545	SAMN08574822	Spirochaetaceae bacterium	Institute for Biodiversity and Ecosystem dynamics, Faculty of Science, University of Amsterdam	LNF	LNF	LNF	-	-	2	0	1	LNF	TGA	LNF	#N/A	LNF	NA
GCA_003676205	spirochete symbiont of Stewartia floridana	spirochete symbiont of Stewartia floridana			GCA_003676205	GCA_003676205.1	isolate: LUC14	#N/A	1968597	ASM367620v1	GCA_003676205.1	GenBank	NCBI Prokaryotic Genome Annotation Pipeline (PGAP)	Contig	3737	800167	2018-10-23	838	PRJNA451498	SAMN06473058	spirochete symbiont of Stewartia floridana	Clemson University	LNF	LNF	LNF	-	-	#N/A	#N/A	#N/A	LNF	#N/A	LNF	#N/A	LNF	NA
GCA_003818675	Spirochaetaceae bacterium	Spirochaetaceae bacterium		Spirochaeta spp.	GCA_003818675	GCA_003818675.1	isolate: maxbin2.0195	#N/A	1898206	ASM381867v1	GCA_003818675.1	GenBank	NCBI Prokaryotic Genome Annotation Pipeline (PGAP)	Contig	5443	3085686	2018-11-25	3141	PRJNA330672	SAMN10417346	Spirochaetaceae bacterium	The Ohio State University	LNF	LNF	LNF	-	-	1	0	1	LNF	TGA	105	V	LNF	NA
GCA_003820485	Spirochaetales bacterium	Spirochaetales bacterium		Spirochaeta spp.	GCA_003820485	GCA_003820485.1	isolate: maxbin2.0342	RPPH01000018.1	2026792	ASM382048v1	GCA_003820485.1	GenBank	NCBI Prokaryotic Genome Annotation Pipeline (PGAP)	Contig	2568	2367585	2018-11-25	2696	PRJNA330672	SAMN10417350	Spirochaetales bacterium	The Ohio State University	LNF	LNF	LNF	-	-	1	1	2	LF	TGA	ALM	#N/A	LNF	NA
GCA_004294855	Sphaerochaeta sp.	Sphaerochaeta sp.			GCA_004294855	GCA_004294855.1	isolate: MAG5	#N/A	1972642	ASM429485v1	GCA_004294855.1	GenBank	NCBI Prokaryotic Genome Annotation Pipeline (PGAP)	Scaffold	12629	2200204	2019-02-24	2190	PRJNA520828	SAMN10868514	Sphaerochaeta sp.	Darwin Bioprospecting Excellence SL	LNF	LNF	LNF	-	-	1	0	3	LNF	TGG	106	V	103	H
GCA_004294945	Treponema sp.	Treponema sp.			GCA_004294945	GCA_004294945.1	isolate: MAG11	SHOL01000316.1	166	ASM429494v1	GCA_004294945.1	GenBank	NCBI Prokaryotic Genome Annotation Pipeline (PGAP)	Scaffold	11220	2708734	2019-02-24	2551	PRJNA520828	SAMN10868517	Treponema sp.	Darwin Bioprospecting Excellence SL	LNF	LNF	LNF	-	-	0	0	1	LNF	TGG	107	V	104	H
GCA_004525155	Spirochaetales bacterium	Spirochaetales bacterium		Spirochaeta spp.	GCA_004525155	GCA_004525155.1	isolate: das_tool.metabat2.70	#N/A	2026792	ASM452515v1	GCA_004525155.1	GenBank	NCBI Prokaryotic Genome Annotation Pipeline (PGAP)	Contig	5256	3176844	2019-03-30	3237	PRJNA511814	SAMN11127099	Spirochaetales bacterium	Radboud University Njmegen	LNF	LNF	LNF	-	-	#N/A	#N/A	#N/A	LNF	TGA	108	V	105	H
GCA_004525355	Spirochaetales bacterium	Spirochaetales bacterium		Spirochaeta spp.	GCA_004525355	GCA_004525355.1	isolate: das_tool.maxbin2.98	#N/A	2026792	ASM452535v1	GCA_004525355.1	GenBank	NCBI Prokaryotic Genome Annotation Pipeline (PGAP)	Contig	6339	2651838	2019-03-30	2538	PRJNA511814	SAMN11127083	Spirochaetales bacterium	Radboud University Njmegen	LNF	LNF	LNF	-	-	1	0	1	LNF	TGA	109	V	LNF	NA
GCA_004525475	Spirochaetales bacterium	Spirochaetales bacterium		Spirochaeta spp.	GCA_004525475	GCA_004525475.1	isolate: das_tool.concoct.143	#N/A	2026792	ASM452547v1	GCA_004525475.1	GenBank	NCBI Prokaryotic Genome Annotation Pipeline (PGAP)	Contig	2632	905525	2019-03-30	988	PRJNA511814	SAMN11127070	Spirochaetales bacterium	Radboud University Njmegen	LNF	LNF	LNF	-	-	#N/A	#N/A	#N/A	LNF	TGA	110	V	LNF	NA
GCA_004554075	Treponema sp.	Treponema sp.			GCA_004554075	GCA_004554075.1	isolate: W3P1.029	SFOB01000079.1	166	ASM455407v1	GCA_004554075.1	GenBank		Contig	23790	3713748	2019-04-01		PRJNA494875	SAMN10183623	Treponema sp.	University of Alberta	LNF	LNF	LNF	-	-	0	0	3	LNF	TGG	111	V	106	H
GCA_004796395	Spirochaetaceae bacterium	Spirochaetaceae bacterium		Spirochaeta spp.	GCA_004796395	GCA_004796395.1	isolate: Madre4	QZLC01000313.1	1898206	ASM479639v1	GCA_004796395.1	GenBank	NCBI Prokaryotic Genome Annotation Pipeline (PGAP)	Contig	4025	1497978	2019-04-16	1642	PRJNA490746	SAMN10091160	Spirochaetaceae bacterium	Texas A&M - Corpus Christi	LNF	LNF	LNF	-	-	0	0	1	LNF	TGA	LNF	#N/A	LNF	NA
GCA_007116695	Spirochaetaceae bacterium	Spirochaetaceae bacterium		Spirochaeta spp.	GCA_007116695	GCA_007116695.1	isolate: CSBr16_39	#N/A	1898206	ASM711669v1	GCA_007116695.1	GenBank		Contig	4785	1862957	2019-07-18		PRJNA453733	SAMN10605126	Spirochaetaceae bacterium	Institute for Biodiversity and Ecosystem dynamics, Faculty of Science, University of Amsterdam	LNF	LNF	LNF	-	-	0	0	1	LNF	TGA	104	V	LNF	NA
GCA_007116785	Spirochaeta sp.	Spirochaeta sp.		Spirochaeta spp.	GCA_007116785	GCA_007116785.1	isolate: CSBr16_229	#N/A	28185	ASM711678v1	GCA_007116785.1	GenBank		Contig	4977	1155585	2019-07-18		PRJNA453733	SAMN10605123	Spirochaeta sp.	Institute for Biodiversity and Ecosystem dynamics, Faculty of Science, University of Amsterdam	LNF	LNF	LNF	-	-	#N/A	#N/A	#N/A	LNF	#N/A	LNF	#N/A	107	H
GCA_007117185	Spirochaeta sp.	Spirochaeta sp.		Spirochaeta spp.	GCA_007117185	GCA_007117185.1	isolate: CSBr16_18	#N/A	28185	ASM711718v1	GCA_007117185.1	GenBank		Contig	9477	3066910	2019-07-18		PRJNA453733	SAMN10605101	Spirochaeta sp.	Institute for Biodiversity and Ecosystem dynamics, Faculty of Science, University of Amsterdam	LNF	LNF	LNF	-	-	0	0	1	LNF	#N/A	LNF	#N/A	LNF	NA
GCA_007118855	Spirochaetaceae bacterium	Spirochaetaceae bacterium		Spirochaeta spp.	GCA_007118855	GCA_007118855.1	isolate: CSSed162cmA_456	#N/A	1898206	ASM711885v1	GCA_007118855.1	GenBank		Contig	11723	3896804	2019-07-18		PRJNA453733	SAMN10606157	Spirochaetaceae bacterium	Institute for Biodiversity and Ecosystem dynamics, Faculty of Science, University of Amsterdam	LNF	LNF	LNF	-	-	0	0	2	LNF	TGA	112	V	97	H
GCA_007119955	Spirochaetales bacterium	Spirochaetales bacterium		Spirochaeta spp.	GCA_007119955	GCA_007119955.1	isolate: CSSed162cmA_334	SKOP01000346.1	2026792	ASM711995v1	GCA_007119955.1	GenBank		Contig	10095	2917873	2019-07-18		PRJNA453733	SAMN10606100	Spirochaetales bacterium	Institute for Biodiversity and Ecosystem dynamics, Faculty of Science, University of Amsterdam	LNF	LNF	LNF	-	-	#N/A	#N/A	#N/A	LNF	TGA	LNF	#N/A	LNF	NA
GCA_007120265	Spirochaetaceae bacterium	Spirochaetaceae bacterium		Spirochaeta spp.	GCA_007120265	GCA_007120265.1	isolate: CSSed162cmA_315	#N/A	1898206	ASM712026v1	GCA_007120265.1	GenBank		Contig	5764	3124002	2019-07-18		PRJNA453733	SAMN10606087	Spirochaetaceae bacterium	Institute for Biodiversity and Ecosystem dynamics, Faculty of Science, University of Amsterdam	LNF	LNF	LNF	-	-	0	0	2	LNF	TGA	100	V	108	H
GCA_007121695	Spirochaetales bacterium	Spirochaetales bacterium		Spirochaeta spp.	GCA_007121695	GCA_007121695.1	isolate: CSSed162cmA_133	#N/A	2026792	ASM712169v1	GCA_007121695.1	GenBank		Contig	7517	2818256	2019-07-18		PRJNA453733	SAMN10605983	Spirochaetales bacterium	Institute for Biodiversity and Ecosystem dynamics, Faculty of Science, University of Amsterdam	LNF	LNF	LNF	-	-	#N/A	#N/A	#N/A	LNF	TGA	104	V	LNF	NA
GCA_007122715	Spirochaetales bacterium	Spirochaetales bacterium		Spirochaeta spp.	GCA_007122715	GCA_007122715.1	isolate: CSSed162cmA_533	#N/A	2026792	ASM712271v1	GCA_007122715.1	GenBank		Contig	8076	2690258	2019-07-18		PRJNA453733	SAMN10606212	Spirochaetales bacterium	Institute for Biodiversity and Ecosystem dynamics, Faculty of Science, University of Amsterdam	LNF	LNF	LNF	-	-	#N/A	#N/A	#N/A	LNF	TGA	113	V	109	H
GCA_007122975	Spirochaetales bacterium	Spirochaetales bacterium		Spirochaeta spp.	GCA_007122975	GCA_007122975.1	isolate: CSSed162cmA_522R1	#N/A	2026792	ASM712297v1	GCA_007122975.1	GenBank		Contig	9840	1752985	2019-07-18		PRJNA453733	SAMN10606202	Spirochaetales bacterium	Institute for Biodiversity and Ecosystem dynamics, Faculty of Science, University of Amsterdam	LNF	LNF	LNF	-	-	0	0	2	LNF	TGA	114	V	110	H
GCA_007123465	Spirochaetales bacterium	Spirochaetales bacterium		Spirochaeta spp.	GCA_007123465	GCA_007123465.1	isolate: CSSed162cmA_192	#N/A	2026792	ASM712346v1	GCA_007123465.1	GenBank		Contig	9242	2745796	2019-07-18		PRJNA453733	SAMN10606008	Spirochaetales bacterium	Institute for Biodiversity and Ecosystem dynamics, Faculty of Science, University of Amsterdam	LNF	LNF	LNF	-	-	#N/A	#N/A	#N/A	LNF	TGA	LNF	#N/A	LNF	NA
GCA_007123585	Spirochaetales bacterium	Spirochaetales bacterium		Spirochaeta spp.	GCA_007123585	GCA_007123585.1	isolate: CSSed162cmA_179	#N/A	2026792	ASM712358v1	GCA_007123585.1	GenBank		Contig	6739	2531370	2019-07-18		PRJNA453733	SAMN10606001	Spirochaetales bacterium	Institute for Biodiversity and Ecosystem dynamics, Faculty of Science, University of Amsterdam	LNF	LNF	LNF	-	-	#N/A	#N/A	#N/A	LNF	TGA	LNF	#N/A	LNF	NA
GCA_007123895	Spirochaetales bacterium	Spirochaetales bacterium		Spirochaeta spp.	GCA_007123895	GCA_007123895.1	isolate: CSSed162cmB_79	#N/A	2026792	ASM712389v1	GCA_007123895.1	GenBank		Contig	7141	2168452	2019-07-18		PRJNA453733	SAMN10607253	Spirochaetales bacterium	Institute for Biodiversity and Ecosystem dynamics, Faculty of Science, University of Amsterdam	LNF	LNF	LNF	-	-	#N/A	#N/A	#N/A	LNF	TGA	LNF	#N/A	LNF	NA
GCA_007124155	Spirochaetaceae bacterium	Spirochaetaceae bacterium		Spirochaeta spp.	GCA_007124155	GCA_007124155.1	isolate: CSSed162cmB_621	#N/A	1898206	ASM712415v1	GCA_007124155.1	GenBank		Contig	9865	2937091	2019-07-18		PRJNA453733	SAMN10607240	Spirochaetaceae bacterium	Institute for Biodiversity and Ecosystem dynamics, Faculty of Science, University of Amsterdam	LNF	LNF	LNF	-	-	0	0	1	LNF	TGA	104	V	LNF	NA
GCA_007124455	Spirochaetaceae bacterium	Spirochaetaceae bacterium		Spirochaeta spp.	GCA_007124455	GCA_007124455.1	isolate: CSSed162cmB_600R2	#N/A	1898206	ASM712445v1	GCA_007124455.1	GenBank		Contig	6596	2636171	2019-07-18		PRJNA453733	SAMN10607225	Spirochaetaceae bacterium	Institute for Biodiversity and Ecosystem dynamics, Faculty of Science, University of Amsterdam	LNF	LNF	LNF	-	-	#N/A	#N/A	#N/A	LNF	TGA	115	V	LNF	NA
GCA_007124615	Spirochaetales bacterium	Spirochaetales bacterium		Spirochaeta spp.	GCA_007124615	GCA_007124615.1	isolate: CSSed162cmB_591	#N/A	2026792	ASM712461v1	GCA_007124615.1	GenBank		Contig	12420	3807563	2019-07-18		PRJNA453733	SAMN10607217	Spirochaetales bacterium	Institute for Biodiversity and Ecosystem dynamics, Faculty of Science, University of Amsterdam	LNF	LNF	LNF	-	-	0	0	2	LNF	TGA	116	V	111	H
GCA_007124755	Spirochaeta sp.	Spirochaeta sp.		Spirochaeta spp.	GCA_007124755	GCA_007124755.1	isolate: CSSed162cmB_583	#N/A	28185	ASM712475v1	GCA_007124755.1	GenBank		Contig	10708	3469032	2019-07-18		PRJNA453733	SAMN10607210	Spirochaeta sp.	Institute for Biodiversity and Ecosystem dynamics, Faculty of Science, University of Amsterdam	LNF	LNF	LNF	-	-	#N/A	#N/A	#N/A	LNF	#N/A	117	V	112	H
GCA_007125775	Spirochaetales bacterium	Spirochaetales bacterium		Spirochaeta spp.	GCA_007125775	GCA_007125775.1	isolate: CSSed162cmB_504	#N/A	2026792	ASM712577v1	GCA_007125775.1	GenBank		Contig	5662	2362124	2019-07-18		PRJNA453733	SAMN10607158	Spirochaetales bacterium	Institute for Biodiversity and Ecosystem dynamics, Faculty of Science, University of Amsterdam	LNF	LNF	LNF	-	-	0	0	2	LNF	TGA	114	V	LNF	NA
GCA_007126135	Spirochaetales bacterium	Spirochaetales bacterium		Spirochaeta spp.	GCA_007126135	GCA_007126135.1	isolate: CSSed162cmB_465	#N/A	2026792	ASM712613v1	GCA_007126135.1	GenBank		Contig	4119	2720614	2019-07-18		PRJNA453733	SAMN10607141	Spirochaetales bacterium	Institute for Biodiversity and Ecosystem dynamics, Faculty of Science, University of Amsterdam	LNF	LNF	LNF	-	-	0	0	1	LNF	TGA	LNF	#N/A	LNF	NA
GCA_007126415	Spirochaetales bacterium	Spirochaetales bacterium		Spirochaeta spp.	GCA_007126415	GCA_007126415.1	isolate: CSSed162cmB_44	#N/A	2026792	ASM712641v1	GCA_007126415.1	GenBank		Contig	8350	2653420	2019-07-18		PRJNA453733	SAMN10607126	Spirochaetales bacterium	Institute for Biodiversity and Ecosystem dynamics, Faculty of Science, University of Amsterdam	LNF	LNF	LNF	-	-	0	0	1	LNF	TGA	LNF	#N/A	113	H
GCA_007126865	Spirochaetales bacterium	Spirochaetales bacterium		Spirochaeta spp.	GCA_007126865	GCA_007126865.1	isolate: CSSed162cmB_408	#N/A	2026792	ASM712686v1	GCA_007126865.1	GenBank		Contig	5999	1882882	2019-07-18		PRJNA453733	SAMN10607106	Spirochaetales bacterium	Institute for Biodiversity and Ecosystem dynamics, Faculty of Science, University of Amsterdam	LNF	LNF	LNF	-	-	#N/A	#N/A	#N/A	LNF	TGA	118	V	114	H
GCA_007127105	Spirochaetales bacterium	Spirochaetales bacterium		Spirochaeta spp.	GCA_007127105	GCA_007127105.1	isolate: CSSed162cmB_373	#N/A	2026792	ASM712710v1	GCA_007127105.1	GenBank		Contig	17134	3080707	2019-07-18		PRJNA453733	SAMN10607093	Spirochaetales bacterium	Institute for Biodiversity and Ecosystem dynamics, Faculty of Science, University of Amsterdam	LNF	LNF	LNF	-	-	#N/A	#N/A	#N/A	LNF	TGA	102	V	101	H
GCA_007127335	Spirochaetales bacterium	Spirochaetales bacterium		Spirochaeta spp.	GCA_007127335	GCA_007127335.1	isolate: CSSed162cmB_334	#N/A	2026792	ASM712733v1	GCA_007127335.1	GenBank		Contig	13918	3855064	2019-07-18		PRJNA453733	SAMN10607081	Spirochaetales bacterium	Institute for Biodiversity and Ecosystem dynamics, Faculty of Science, University of Amsterdam	LNF	LNF	LNF	-	-	0	0	2	LNF	TGA	98	V	95	H
GCA_007127925	Spirochaetaceae bacterium	Spirochaetaceae bacterium		Spirochaeta spp.	GCA_007127925	GCA_007127925.1	isolate: CSSed162cmB_284R1	#N/A	1898206	ASM712792v1	GCA_007127925.1	GenBank		Contig	20803	2946448	2019-07-18		PRJNA453733	SAMN10607050	Spirochaetaceae bacterium	Institute for Biodiversity and Ecosystem dynamics, Faculty of Science, University of Amsterdam	LNF	LNF	LNF	-	-	#N/A	#N/A	#N/A	LNF	TGA	LNF	#N/A	LNF	NA
GCA_007128195	Spirochaetaceae bacterium	Spirochaetaceae bacterium		Spirochaeta spp.	GCA_007128195	GCA_007128195.1	isolate: CSSed162cmB_264	#N/A	1898206	ASM712819v1	GCA_007128195.1	GenBank		Contig	5524	1513167	2019-07-18		PRJNA453733	SAMN10607038	Spirochaetaceae bacterium	Institute for Biodiversity and Ecosystem dynamics, Faculty of Science, University of Amsterdam	LNF	LNF	LNF	-	-	0	0	1	LNF	TGA	100	V	115	H
GCA_007128315	Spirochaetaceae bacterium	Spirochaetaceae bacterium		Spirochaeta spp.	GCA_007128315	GCA_007128315.1	isolate: CSSed162cmB_249	#N/A	1898206	ASM712831v1	GCA_007128315.1	GenBank		Contig	35228	3306476	2019-07-18		PRJNA453733	SAMN10607031	Spirochaetaceae bacterium	Institute for Biodiversity and Ecosystem dynamics, Faculty of Science, University of Amsterdam	LNF	LNF	LNF	-	-	0	0	1	LNF	TGA	103	V	LNF	NA
GCA_007129335	Spirochaetaceae bacterium	Spirochaetaceae bacterium		Spirochaeta spp.	GCA_007129335	GCA_007129335.1	isolate: CSSed162cmB_170	#N/A	1898206	ASM712933v1	GCA_007129335.1	GenBank		Contig	5040	1998981	2019-07-18		PRJNA453733	SAMN10606981	Spirochaetaceae bacterium	Institute for Biodiversity and Ecosystem dynamics, Faculty of Science, University of Amsterdam	LNF	LNF	LNF	-	-	#N/A	#N/A	#N/A	LNF	TGA	LNF	#N/A	LNF	NA
GCA_007129695	Spirochaetaceae bacterium	Spirochaetaceae bacterium		Spirochaeta spp.	GCA_007129695	GCA_007129695.1	isolate: CSSed162cmB_142	#N/A	1898206	ASM712969v1	GCA_007129695.1	GenBank		Contig	7163	3443727	2019-07-18		PRJNA453733	SAMN10606963	Spirochaetaceae bacterium	Institute for Biodiversity and Ecosystem dynamics, Faculty of Science, University of Amsterdam	LNF	LNF	LNF	-	-	#N/A	#N/A	#N/A	LNF	TGA	LNF	#N/A	LNF	NA
GCA_007129905	Spirochaetales bacterium	Spirochaetales bacterium		Spirochaeta spp.	GCA_007129905	GCA_007129905.1	isolate: CSSed162cmB_108R1	#N/A	2026792	ASM712990v1	GCA_007129905.1	GenBank		Contig	4829	2320985	2019-07-18		PRJNA453733	SAMN10606951	Spirochaetales bacterium	Institute for Biodiversity and Ecosystem dynamics, Faculty of Science, University of Amsterdam	LNF	LNF	LNF	-	-	#N/A	#N/A	#N/A	LNF	TGA	89	V	86	H
GCA_007130025	Spirochaetales bacterium	Spirochaetales bacterium		Spirochaeta spp.	GCA_007130025	GCA_007130025.1	isolate: CSSed165cm_90	#N/A	2026792	ASM713002v1	GCA_007130025.1	GenBank		Contig	8255	3153086	2019-07-18		PRJNA453733	SAMN10610684	Spirochaetales bacterium	Institute for Biodiversity and Ecosystem dynamics, Faculty of Science, University of Amsterdam	LNF	LNF	LNF	-	-	#N/A	#N/A	#N/A	LNF	TGA	114	V	116	H
GCA_007130265	Spirochaetales bacterium	Spirochaetales bacterium		Spirochaeta spp.	GCA_007130265	GCA_007130265.1	isolate: CSSed165cm_69	#N/A	2026792	ASM713026v1	GCA_007130265.1	GenBank		Contig	9274	4469271	2019-07-18		PRJNA453733	SAMN10610672	Spirochaetales bacterium	Institute for Biodiversity and Ecosystem dynamics, Faculty of Science, University of Amsterdam	LNF	LNF	LNF	-	-	#N/A	#N/A	#N/A	LNF	TGA	LNF	#N/A	LNF	NA
GCA_007130865	Spirochaeta sp.	Spirochaeta sp.		Spirochaeta spp.	GCA_007130865	GCA_007130865.1	isolate: CSSed165cm_582	#N/A	28185	ASM713086v1	GCA_007130865.1	GenBank		Contig	19842	3728401	2019-07-18		PRJNA453733	SAMN10610644	Spirochaeta sp.	Institute for Biodiversity and Ecosystem dynamics, Faculty of Science, University of Amsterdam	LNF	LNF	LNF	-	-	#N/A	#N/A	#N/A	LNF	#N/A	93	V	90	H
GCA_007131325	Spirochaetales bacterium	Spirochaetales bacterium		Spirochaeta spp.	GCA_007131325	GCA_007131325.1	isolate: CSSed165cm_552	SLQU01000165.1	2026792	ASM713132v1	GCA_007131325.1	GenBank		Contig	19793	3241035	2019-07-18		PRJNA453733	SAMN10610621	Spirochaetales bacterium	Institute for Biodiversity and Ecosystem dynamics, Faculty of Science, University of Amsterdam	LNF	LNF	LNF	-	-	#N/A	#N/A	#N/A	LNF	TGA	119	V	LNF	NA
GCA_007131775	Spirochaetales bacterium	Spirochaetales bacterium		Spirochaeta spp.	GCA_007131775	GCA_007131775.1	isolate: CSSed165cm_515R1	#N/A	2026792	ASM713177v1	GCA_007131775.1	GenBank		Contig	6628	2399127	2019-07-18		PRJNA453733	SAMN10610601	Spirochaetales bacterium	Institute for Biodiversity and Ecosystem dynamics, Faculty of Science, University of Amsterdam	LNF	LNF	LNF	-	-	#N/A	#N/A	#N/A	LNF	TGA	100	V	117	H
GCA_007132295	Spirochaetales bacterium	Spirochaetales bacterium		Spirochaeta spp.	GCA_007132295	GCA_007132295.1	isolate: CSSed165cm_471	#N/A	2026792	ASM713229v1	GCA_007132295.1	GenBank		Contig	12211	3328472	2019-07-18		PRJNA453733	SAMN10610572	Spirochaetales bacterium	Institute for Biodiversity and Ecosystem dynamics, Faculty of Science, University of Amsterdam	LNF	LNF	LNF	-	-	0	0	1	LNF	TGA	116	V	111	H
GCA_007132945	Spirochaetales bacterium	Spirochaetales bacterium		Spirochaeta spp.	GCA_007132945	GCA_007132945.1	isolate: CSSed165cm_417	SLNS01000443.1	2026792	ASM713294v1	GCA_007132945.1	GenBank		Contig	4538	2188069	2019-07-18		PRJNA453733	SAMN10610541	Spirochaetales bacterium	Institute for Biodiversity and Ecosystem dynamics, Faculty of Science, University of Amsterdam	LNF	LNF	LNF	-	-	0	0	1	LNF	TGA	LNF	#N/A	118	H
GCA_007133045	Spirochaetales bacterium	Spirochaetales bacterium		Spirochaeta spp.	GCA_007133045	GCA_007133045.1	isolate: CSSed165cm_404	#N/A	2026792	ASM713304v1	GCA_007133045.1	GenBank		Contig	12424	3275057	2019-07-18		PRJNA453733	SAMN10610534	Spirochaetales bacterium	Institute for Biodiversity and Ecosystem dynamics, Faculty of Science, University of Amsterdam	LNF	LNF	LNF	-	-	0	0	1	LNF	TGA	98	V	95	H
GCA_007134965	Spirochaetaceae bacterium	Spirochaetaceae bacterium		Spirochaeta spp.	GCA_007134965	GCA_007134965.1	isolate: CSSed165cm_25	#N/A	1898206	ASM713496v1	GCA_007134965.1	GenBank		Contig	7682	2618490	2019-07-18		PRJNA453733	SAMN10610438	Spirochaetaceae bacterium	Institute for Biodiversity and Ecosystem dynamics, Faculty of Science, University of Amsterdam	LNF	LNF	LNF	-	-	0	0	1	LNF	TGA	LNF	#N/A	LNF	NA
GCA_007135605	Spirochaetales bacterium	Spirochaetales bacterium		Spirochaeta spp.	GCA_007135605	GCA_007135605.1	isolate: CSSed165cm_200	#N/A	2026792	ASM713560v1	GCA_007135605.1	GenBank		Contig	13616	3570634	2019-07-18		PRJNA453733	SAMN10610406	Spirochaetales bacterium	Institute for Biodiversity and Ecosystem dynamics, Faculty of Science, University of Amsterdam	LNF	LNF	LNF	-	-	#N/A	#N/A	#N/A	LNF	TGA	96	V	93	H
GCA_007135715	Spirochaetales bacterium	Spirochaetales bacterium		Spirochaeta spp.	GCA_007135715	GCA_007135715.1	isolate: CSSed165cm_194	#N/A	2026792	ASM713571v1	GCA_007135715.1	GenBank		Contig	5744	1927833	2019-07-18		PRJNA453733	SAMN10610401	Spirochaetales bacterium	Institute for Biodiversity and Ecosystem dynamics, Faculty of Science, University of Amsterdam	LNF	LNF	LNF	-	-	#N/A	#N/A	#N/A	LNF	TGA	LNF	#N/A	LNF	NA
GCA_007693325	Spirochaetaceae bacterium	Spirochaetaceae bacterium		Spirochaeta spp.	GCA_007693325	GCA_007693325.1	isolate: GEM2.Bin48	#N/A	1898206	ASM769332v1	GCA_007693325.1	GenBank	NCBI Prokaryotic Genome Annotation Pipeline (PGAP)	Contig	44828	3473817	2019-07-30	3242	PRJNA377096	SAMN10237407	Spirochaetaceae bacterium	University of Calgary	LNF	LNF	LNF	-	-	#N/A	#N/A	#N/A	LNF	TGA	120	V	119	H
GCA_007693485	Spirochaetaceae bacterium	Spirochaetaceae bacterium		Spirochaeta spp.	GCA_007693485	GCA_007693485.1	isolate: GEM2.Bin30	REDM01000294.1	1898206	ASM769348v1	GCA_007693485.1	GenBank	NCBI Prokaryotic Genome Annotation Pipeline (PGAP)	Contig	23422	3762800	2019-07-30	3538	PRJNA377096	SAMN10237406	Spirochaetaceae bacterium	University of Calgary	LNF	LNF	LNF	-	-	#N/A	#N/A	#N/A	LNF	TGA	121	V	120	H
GCA_007693945	Spirochaetaceae bacterium	Spirochaetaceae bacterium		Spirochaeta spp.	GCA_007693945	GCA_007693945.1	isolate: DLM2.Bin48	RECP01000093.1	1898206	ASM769394v1	GCA_007693945.1	GenBank	NCBI Prokaryotic Genome Annotation Pipeline (PGAP)	Contig	58896	3731130	2019-07-30	3424	PRJNA377096	SAMN10237387	Spirochaetaceae bacterium	University of Calgary	LNF	LNF	LNF	-	-	#N/A	#N/A	#N/A	LNF	TGA	LNF	#N/A	LNF	NA
GCA_007694005	Spirochaetaceae bacterium	Spirochaetaceae bacterium		Spirochaeta spp.	GCA_007694005	GCA_007694005.1	isolate: DLM2.Bin42	RECN01000123.1	1898206	ASM769400v1	GCA_007694005.1	GenBank	NCBI Prokaryotic Genome Annotation Pipeline (PGAP)	Contig	35921	3902615	2019-07-30	3612	PRJNA377096	SAMN10237386	Spirochaetaceae bacterium	University of Calgary	LNF	LNF	LNF	-	-	0	1	0	LF	TGA	122	V	LNF	NA
GCA_007694025	Spirochaetaceae bacterium	Spirochaetaceae bacterium		Spirochaeta spp.	GCA_007694025	GCA_007694025.1	isolate: DLM2.Bin35	RECL01000255.1	1898206	ASM769402v1	GCA_007694025.1	GenBank	NCBI Prokaryotic Genome Annotation Pipeline (PGAP)	Contig	12972	4078999	2019-07-30	3901	PRJNA377096	SAMN10237385	Spirochaetaceae bacterium	University of Calgary	LNF	LNF	LNF	-	-	0	1	1	LF	TGA	123	V	121	H
GCA_007695055	Spirochaetaceae bacterium	Spirochaetaceae bacterium		Spirochaeta spp.	GCA_007695055	GCA_007695055.1	isolate: PLM2.Bin37	#N/A	1898206	ASM769505v1	GCA_007695055.1	GenBank	NCBI Prokaryotic Genome Annotation Pipeline (PGAP)	Contig	22212	3431403	2019-07-30	3268	PRJNA377096	SAMN10237430	Spirochaetaceae bacterium	University of Calgary	LNF	LNF	LNF	-	-	0	0	1	LNF	TGA	124	V	122	H
GCA_007695175	Spirochaetaceae bacterium	Spirochaetaceae bacterium		Spirochaeta spp.	GCA_007695175	GCA_007695175.1	isolate: PLM2.Bin22	#N/A	1898206	ASM769517v1	GCA_007695175.1	GenBank	NCBI Prokaryotic Genome Annotation Pipeline (PGAP)	Contig	24794	3722212	2019-07-30	3534	PRJNA377096	SAMN10237429	Spirochaetaceae bacterium	University of Calgary	LNF	LNF	LNF	-	-	#N/A	#N/A	#N/A	LNF	TGA	125	V	123	H
GCA_007695285	Spirochaetaceae bacterium	Spirochaetaceae bacterium		Spirochaeta spp.	GCA_007695285	GCA_007695285.1	isolate: PLM2.Bin13	#N/A	1898206	ASM769528v1	GCA_007695285.1	GenBank	NCBI Prokaryotic Genome Annotation Pipeline (PGAP)	Contig	32149	4396043	2019-07-30	4103	PRJNA377096	SAMN10237428	Spirochaetaceae bacterium	University of Calgary	LNF	LNF	LNF	-	-	0	0	1	LNF	TGA	126	V	124	H
GCA_009258445	Borrelia miyamotoi	Borrelia miyamotoi			GCA_009258445	GCA_009258445.2	strain: NL-IR-1	NZ_CP044783.1	47466	NL-IR-1	GCA_009258445.2	GenBank	NCBI Prokaryotic Genome Annotation Pipeline (PGAP)	Complete Genome	904904	1500460	2024-01-31	1206	PRJNA573610	SAMN12826994	Borrelia miyamotoi	Central Research Institute of Epidemiology	LNF	LNF	LNF	-	-	1	1	1	LF	TGA	127	V	LNF	NA
GCA_009619035	Spirochaeta sp.	Spirochaeta sp.		Spirochaeta spp.	GCA_009619035	GCA_009619035.1	isolate: 1244-E5-H5-B19	#N/A	28185	ASM961903v1	GCA_009619035.1	GenBank	NCBI Prokaryotic Genome Annotation Pipeline (PGAP)	Contig	4221	1522441	2019-11-07	1621	PRJNA390944	SAMN13181033	Spirochaeta sp.	Georgia Institute of Technology	LNF	LNF	LNF	-	-	#N/A	#N/A	#N/A	LNF	#N/A	LNF	#N/A	LNF	NA
GCA_009776715	Treponema sp.	Treponema sp.			GCA_009776715	GCA_009776715.1	isolate: Th196P4bin30	#N/A	166	ASM977671v1	GCA_009776715.1	GenBank	NCBI Prokaryotic Genome Annotation Pipeline (PGAP)	Contig	5814	2487402	2019-12-20	2215	PRJNA560329	SAMN12582184	Treponema sp.	Max Planck Institute for Terrestrial Microbiology	LNF	LNF	LNF	-	-	#N/A	#N/A	#N/A	LNF	TGG	128	V	125	H
GCA_009776845	Treponema sp.	Treponema sp.			GCA_009776845	GCA_009776845.1	isolate: Th196P4bin17	#N/A	166	ASM977684v1	GCA_009776845.1	GenBank	NCBI Prokaryotic Genome Annotation Pipeline (PGAP)	Contig	5582	2260644	2019-12-20	2161	PRJNA560329	SAMN12582178	Treponema sp.	Max Planck Institute for Terrestrial Microbiology	LNF	LNF	LNF	-	-	0	0	1	LNF	TGG	LNF	#N/A	LNF	NA
GCA_009776855	Treponema sp.	Treponema sp.			GCA_009776855	GCA_009776855.1	isolate: Th196P4bin22	#N/A	166	ASM977685v1	GCA_009776855.1	GenBank	NCBI Prokaryotic Genome Annotation Pipeline (PGAP)	Contig	5270	2147950	2019-12-20	2148	PRJNA560329	SAMN12582181	Treponema sp.	Max Planck Institute for Terrestrial Microbiology	LNF	LNF	LNF	-	-	0	0	1	LNF	TGG	129	V	126	H
GCA_009777215	Treponema sp.	Treponema sp.			GCA_009777215	GCA_009777215.1	isolate: Th196P3bin73	WRMJ01000001.1	166	ASM977721v1	GCA_009777215.1	GenBank	NCBI Prokaryotic Genome Annotation Pipeline (PGAP)	Contig	70759	1344073	2019-12-20	1287	PRJNA560329	SAMN12582162	Treponema sp.	Max Planck Institute for Terrestrial Microbiology	LNF	LNF	LNF	-	-	0	1	0	LF	TGG	130	V	127	H
GCA_009777335	Treponema sp.	Treponema sp.			GCA_009777335	GCA_009777335.1	isolate: Th196P3bin63	WRMC01000008.1	166	ASM977733v1	GCA_009777335.1	GenBank	NCBI Prokaryotic Genome Annotation Pipeline (PGAP)	Contig	120885	2163713	2019-12-20	1992	PRJNA560329	SAMN12582155	Treponema sp.	Max Planck Institute for Terrestrial Microbiology	LNF	LNF	LNF	-	-	0	1	0	LF	TGG	LNF	#N/A	LNF	NA
GCA_009777535	Treponema sp.	Treponema sp.			GCA_009777535	GCA_009777535.1	isolate: Th196P3bin31	#N/A	166	ASM977753v1	GCA_009777535.1	GenBank	NCBI Prokaryotic Genome Annotation Pipeline (PGAP)	Scaffold	92927	2767070	2019-12-20	2492	PRJNA560329	SAMN12582142	Treponema sp.	Max Planck Institute for Terrestrial Microbiology	LNF	LNF	LNF	-	-	0	0	1	LNF	TGG	131	V	128	H
GCA_009777735	Treponema sp.	Treponema sp.			GCA_009777735	GCA_009777735.1	isolate: Th196P3bin148	#N/A	166	ASM977773v1	GCA_009777735.1	GenBank	NCBI Prokaryotic Genome Annotation Pipeline (PGAP)	Contig	116303	2688616	2019-12-20	2300	PRJNA560329	SAMN12582132	Treponema sp.	Max Planck Institute for Terrestrial Microbiology	LNF	LNF	LNF	-	-	0	0	1	LNF	TGG	LNF	#N/A	LNF	NA
GCA_009777995	Treponema sp.	Treponema sp.			GCA_009777995	GCA_009777995.1	isolate: Th196P3bin120	#N/A	166	ASM977799v1	GCA_009777995.1	GenBank	NCBI Prokaryotic Genome Annotation Pipeline (PGAP)	Contig	69793	2630302	2019-12-20	2519	PRJNA560329	SAMN12582120	Treponema sp.	Max Planck Institute for Terrestrial Microbiology	LNF	LNF	LNF	-	-	0	0	2	LNF	TGG	132	V	129	H
GCA_009778545	Treponema sp.	Treponema sp.			GCA_009778545	GCA_009778545.1	isolate: Nt197P3bin89	WRJO01000071.1	166	ASM977854v1	GCA_009778545.1	GenBank	NCBI Prokaryotic Genome Annotation Pipeline (PGAP)	Scaffold	21456	1989579	2019-12-20	1819	PRJNA560329	SAMN12582089	Treponema sp.	Max Planck Institute for Terrestrial Microbiology	LNF	LNF	LNF	-	-	0	1	1	LF	TGG	133	V	130	H
GCA_009778635	Treponema sp.	Treponema sp.			GCA_009778635	GCA_009778635.1	isolate: Mp193P4bin9	#N/A	166	ASM977863v1	GCA_009778635.1	GenBank	NCBI Prokaryotic Genome Annotation Pipeline (PGAP)	Contig	5387	1861041	2019-12-20	2051	PRJNA560329	SAMN12581998	Treponema sp.	Max Planck Institute for Terrestrial Microbiology	LNF	LNF	LNF	-	-	0	0	1	LNF	TGG	LNF	#N/A	LNF	NA
GCA_009778835	Spirochaetaceae bacterium	Spirochaetaceae bacterium		Spirochaeta spp.	GCA_009778835	GCA_009778835.1	isolate: Lab288P4bin6	#N/A	1898206	ASM977883v1	GCA_009778835.1	GenBank	NCBI Prokaryotic Genome Annotation Pipeline (PGAP)	Contig	7298	1758547	2019-12-20	1768	PRJNA560329	SAMN12581981	Spirochaetaceae bacterium	Max Planck Institute for Terrestrial Microbiology	LNF	LNF	LNF	-	-	#N/A	#N/A	#N/A	LNF	TGA	134	V	131	H
GCA_009779035	Treponema sp.	Treponema sp.			GCA_009779035	GCA_009779035.1	isolate: Lab288P4bin29	#N/A	166	ASM977903v1	GCA_009779035.1	GenBank	NCBI Prokaryotic Genome Annotation Pipeline (PGAP)	Contig	4524	2798274	2019-12-20	2715	PRJNA560329	SAMN12581972	Treponema sp.	Max Planck Institute for Terrestrial Microbiology	LNF	LNF	LNF	-	-	0	0	1	LNF	TGG	LNF	#N/A	LNF	NA
GCA_009779065	Treponema sp.	Treponema sp.			GCA_009779065	GCA_009779065.1	isolate: Lab288P4bin22	WREY01000023.1	166	ASM977906v1	GCA_009779065.1	GenBank	NCBI Prokaryotic Genome Annotation Pipeline (PGAP)	Contig	3726	1217535	2019-12-20	1274	PRJNA560329	SAMN12581969	Treponema sp.	Max Planck Institute for Terrestrial Microbiology	LNF	LNF	LNF	-	-	0	1	0	LF	TGG	NIPH	V	132	H
GCA_009779155	Treponema sp.	Treponema sp.			GCA_009779155	GCA_009779155.1	isolate: Lab288P4bin13	#N/A	166	ASM977915v1	GCA_009779155.1	GenBank	NCBI Prokaryotic Genome Annotation Pipeline (PGAP)	Contig	4954	2209248	2019-12-20	2246	PRJNA560329	SAMN12581965	Treponema sp.	Max Planck Institute for Terrestrial Microbiology	LNF	LNF	LNF	-	-	#N/A	#N/A	#N/A	LNF	TGG	135	V	LNF	NA
GCA_009780285	Treponema sp.	Treponema sp.			GCA_009780285	GCA_009780285.1	isolate: Lab288P1bin34	#N/A	166	ASM978028v1	GCA_009780285.1	GenBank	NCBI Prokaryotic Genome Annotation Pipeline (PGAP)	Contig	5922	1988335	2019-12-20	2044	PRJNA560329	SAMN12581852	Treponema sp.	Max Planck Institute for Terrestrial Microbiology	LNF	LNF	LNF	-	-	#N/A	#N/A	#N/A	LNF	TGG	LNF	#N/A	133	H
GCA_009780545	Treponema sp.	Treponema sp.			GCA_009780545	GCA_009780545.1	isolate: Lab288P1bin13	#N/A	166	ASM978054v1	GCA_009780545.1	GenBank	NCBI Prokaryotic Genome Annotation Pipeline (PGAP)	Contig	6059	1848129	2019-12-20	1814	PRJNA560329	SAMN12581837	Treponema sp.	Max Planck Institute for Terrestrial Microbiology	LNF	LNF	LNF	-	-	0	0	1	LNF	TGG	LNF	#N/A	LNF	NA
GCA_009780595	Treponema sp.	Treponema sp.			GCA_009780595	GCA_009780595.1	isolate: Lab288P1bin11	WQZT01000194.1	166	ASM978059v1	GCA_009780595.1	GenBank	NCBI Prokaryotic Genome Annotation Pipeline (PGAP)	Contig	7593	1726754	2019-12-20	1705	PRJNA560329	SAMN12581834	Treponema sp.	Max Planck Institute for Terrestrial Microbiology	LNF	LNF	LNF	-	-	0	1	0	LF	TGG	LNF	#N/A	LNF	NA
GCA_009780645	Treponema sp.	Treponema sp.			GCA_009780645	GCA_009780645.1	isolate: Lab288P1bin107	WQZQ01000152.1	166	ASM978064v1	GCA_009780645.1	GenBank	NCBI Prokaryotic Genome Annotation Pipeline (PGAP)	Contig	4936	1782116	2019-12-20	1667	PRJNA560329	SAMN12581831	Treponema sp.	Max Planck Institute for Terrestrial Microbiology	LNF	LNF	LNF	-	-	#N/A	#N/A	#N/A	LNF	TGG	136	V	LNF	NA
GCA_009780675	Spirochaetaceae bacterium	Spirochaetaceae bacterium		Spirochaeta spp.	GCA_009780675	GCA_009780675.1	isolate: Lab288P1bin105	WQZP01000034.1	1898206	ASM978067v1	GCA_009780675.1	GenBank	NCBI Prokaryotic Genome Annotation Pipeline (PGAP)	Contig	64577	2398842	2019-12-20	2264	PRJNA560329	SAMN12581830	Spirochaetaceae bacterium	Max Planck Institute for Terrestrial Microbiology	LNF	LNF	LNF	-	-	0	0	2	LNF	TGA	137	V	134	H
GCA_009780855	Treponema sp.	Treponema sp.			GCA_009780855	GCA_009780855.1	isolate: Emb289P4bin7	#N/A	166	ASM978085v1	GCA_009780855.1	GenBank	NCBI Prokaryotic Genome Annotation Pipeline (PGAP)	Contig	32715	3972289	2019-12-20	3638	PRJNA560329	SAMN12581821	Treponema sp.	Max Planck Institute for Terrestrial Microbiology	LNF	LNF	LNF	-	-	#N/A	#N/A	#N/A	LNF	TGG	138	V	135	H
GCA_009781475	Treponema sp.	Treponema sp.			GCA_009781475	GCA_009781475.1	isolate: Emb289P3bin69	#N/A	166	ASM978147v1	GCA_009781475.1	GenBank	NCBI Prokaryotic Genome Annotation Pipeline (PGAP)	Contig	26973	3290141	2019-12-20	3161	PRJNA560329	SAMN12581790	Treponema sp.	Max Planck Institute for Terrestrial Microbiology	LNF	LNF	LNF	-	-	0	0	3	LNF	TGG	LNF	#N/A	136	H
GCA_009781635	Treponema sp.	Treponema sp.			GCA_009781635	GCA_009781635.1	isolate: Emb289P3bin52	#N/A	166	ASM978163v1	GCA_009781635.1	GenBank	NCBI Prokaryotic Genome Annotation Pipeline (PGAP)	Contig	103379	2773407	2019-12-20	2471	PRJNA560329	SAMN12581783	Treponema sp.	Max Planck Institute for Terrestrial Microbiology	LNF	LNF	LNF	-	-	0	0	2	LNF	TGG	139	V	137	H
GCA_009781865	Treponema sp.	Treponema sp.			GCA_009781865	GCA_009781865.1	isolate: Emb289P1bin107	#N/A	166	ASM978186v1	GCA_009781865.1	GenBank	NCBI Prokaryotic Genome Annotation Pipeline (PGAP)	Contig	5006	1251676	2019-12-20	1324	PRJNA560329	SAMN12581708	Treponema sp.	Max Planck Institute for Terrestrial Microbiology	LNF	LNF	LNF	-	-	0	0	1	LNF	TGG	140	V	138	H
GCA_009781915	Treponema sp.	Treponema sp.			GCA_009781915	GCA_009781915.1	isolate: Emb289P1bin105	#N/A	166	ASM978191v1	GCA_009781915.1	GenBank	NCBI Prokaryotic Genome Annotation Pipeline (PGAP)	Contig	21692	2821298	2019-12-20	2719	PRJNA560329	SAMN12581707	Treponema sp.	Max Planck Institute for Terrestrial Microbiology	LNF	LNF	LNF	-	-	0	0	1	LNF	TGG	LNF	#N/A	139	H
GCA_009782375	Spirochaetaceae bacterium	Spirochaetaceae bacterium		Spirochaeta spp.	GCA_009782375	GCA_009782375.1	isolate: Nt197P3bin71	#N/A	1898206	ASM978237v1	GCA_009782375.1	GenBank	NCBI Prokaryotic Genome Annotation Pipeline (PGAP)	Scaffold	4315	1663466	2019-12-20	1758	PRJNA560329	SAMN12582078	Spirochaetaceae bacterium	Max Planck Institute for Terrestrial Microbiology	LNF	LNF	LNF	-	-	0	0	1	LNF	TGA	141	V	LNF	NA
GCA_009782495	Treponema sp.	Treponema sp.			GCA_009782495	GCA_009782495.1	isolate: Nt197P3bin60	WRIX01000116.1	166	ASM978249v1	GCA_009782495.1	GenBank	NCBI Prokaryotic Genome Annotation Pipeline (PGAP)	Scaffold	18081	2414460	2019-12-20	2366	PRJNA560329	SAMN12582072	Treponema sp.	Max Planck Institute for Terrestrial Microbiology	LNF	LNF	LNF	-	-	0	1	1	LF	TGG	142	V	140	H
GCA_009782555	Treponema sp.	Treponema sp.			GCA_009782555	GCA_009782555.1	isolate: Nt197P3bin57	#N/A	166	ASM978255v1	GCA_009782555.1	GenBank	NCBI Prokaryotic Genome Annotation Pipeline (PGAP)	Contig	131447	1988450	2019-12-20	1832	PRJNA560329	SAMN12582070	Treponema sp.	Max Planck Institute for Terrestrial Microbiology	LNF	LNF	LNF	-	-	0	0	2	LNF	TGG	143	V	141	H
GCA_009782955	Treponema sp.	Treponema sp.			GCA_009782955	GCA_009782955.1	isolate: Nt197P3bin20	WRIB01000036.1	166	ASM978295v1	GCA_009782955.1	GenBank	NCBI Prokaryotic Genome Annotation Pipeline (PGAP)	Scaffold	38575	2561585	2019-12-20	2438	PRJNA560329	SAMN12582050	Treponema sp.	Max Planck Institute for Terrestrial Microbiology	LNF	LNF	LNF	-	-	0	1	2	LF	TGG	LNF	#N/A	LNF	NA
GCA_009783755	Spirochaetaceae bacterium	Spirochaetaceae bacterium		Spirochaeta spp.	GCA_009783755	GCA_009783755.1	isolate: Lab288P3bin165	#N/A	1898206	ASM978375v1	GCA_009783755.1	GenBank	NCBI Prokaryotic Genome Annotation Pipeline (PGAP)	Contig	11868	2115514	2019-12-20	2023	PRJNA560329	SAMN12581915	Spirochaetaceae bacterium	Max Planck Institute for Terrestrial Microbiology	LNF	LNF	LNF	-	-	0	0	1	LNF	TGA	144	V	142	H
GCA_009784515	Spirochaetaceae bacterium	Spirochaetaceae bacterium		Spirochaeta spp.	GCA_009784515	GCA_009784515.1	isolate: Lab288P1bin8	WRBN01000058.1	1898206	ASM978451v1	GCA_009784515.1	GenBank	NCBI Prokaryotic Genome Annotation Pipeline (PGAP)	Contig	19817	1826176	2019-12-20	1907	PRJNA560329	SAMN12581880	Spirochaetaceae bacterium	Max Planck Institute for Terrestrial Microbiology	LNF	LNF	LNF	-	-	0	0	2	LNF	TGA	145	V	LNF	NA
GCA_009784775	Treponema sp.	Treponema sp.			GCA_009784775	GCA_009784775.1	isolate: Emb289P3bin37	WQXQ01000108.1	166	ASM978477v1	GCA_009784775.1	GenBank	NCBI Prokaryotic Genome Annotation Pipeline (PGAP)	Contig	21370	2403091	2019-12-20	2140	PRJNA560329	SAMN12581779	Treponema sp.	Max Planck Institute for Terrestrial Microbiology	LNF	LNF	LNF	-	-	0	0	1	LNF	TGG	146	V	143	H
GCA_009784935	Treponema sp.	Treponema sp.			GCA_009784935	GCA_009784935.1	isolate: Emb289P3bin15	WQXI01000056.1	166	ASM978493v1	GCA_009784935.1	GenBank	NCBI Prokaryotic Genome Annotation Pipeline (PGAP)	Contig	54557	2374617	2019-12-20	2260	PRJNA560329	SAMN12581771	Treponema sp.	Max Planck Institute for Terrestrial Microbiology	LNF	LNF	LNF	-	-	#N/A	#N/A	#N/A	LNF	TGG	147	V	144	H
GCA_009784975	Treponema sp.	Treponema sp.			GCA_009784975	GCA_009784975.1	isolate: Emb289P3bin141	#N/A	166	ASM978497v1	GCA_009784975.1	GenBank	NCBI Prokaryotic Genome Annotation Pipeline (PGAP)	Contig	43651	2600560	2019-12-20	2289	PRJNA560329	SAMN12581769	Treponema sp.	Max Planck Institute for Terrestrial Microbiology	LNF	LNF	LNF	-	-	0	0	2	LNF	TGG	148	V	145	H
GCA_009784995	Treponema sp.	Treponema sp.			GCA_009784995	GCA_009784995.1	isolate: Emb289P3bin139	#N/A	166	ASM978499v1	GCA_009784995.1	GenBank	NCBI Prokaryotic Genome Annotation Pipeline (PGAP)	Contig	12632	1955795	2019-12-20	1882	PRJNA560329	SAMN12581767	Treponema sp.	Max Planck Institute for Terrestrial Microbiology	LNF	LNF	LNF	-	-	0	0	2	LNF	TGG	LNF	#N/A	LNF	NA
GCA_009785045	Treponema sp.	Treponema sp.			GCA_009785045	GCA_009785045.1	isolate: Emb289P3bin135	#N/A	166	ASM978504v1	GCA_009785045.1	GenBank	NCBI Prokaryotic Genome Annotation Pipeline (PGAP)	Contig	12399	1564919	2019-12-20	1476	PRJNA560329	SAMN12581765	Treponema sp.	Max Planck Institute for Terrestrial Microbiology	LNF	LNF	LNF	-	-	0	0	1	LNF	TGG	149	V	146	H
GCA_009785215	Treponema sp.	Treponema sp.			GCA_009785215	GCA_009785215.1	isolate: Emb289P3bin117	#N/A	166	ASM978521v1	GCA_009785215.1	GenBank	NCBI Prokaryotic Genome Annotation Pipeline (PGAP)	Contig	46109	1898920	2019-12-20	1768	PRJNA560329	SAMN12581757	Treponema sp.	Max Planck Institute for Terrestrial Microbiology	LNF	LNF	LNF	-	-	0	0	1	LNF	TGG	150	V	147	H
GCA_009785235	Treponema sp.	Treponema sp.			GCA_009785235	GCA_009785235.1	isolate: Emb289P3bin114	WQWT01000104.1	166	ASM978523v1	GCA_009785235.1	GenBank	NCBI Prokaryotic Genome Annotation Pipeline (PGAP)	Contig	11161	2937107	2019-12-20	2730	PRJNA560329	SAMN12581756	Treponema sp.	Max Planck Institute for Terrestrial Microbiology	LNF	LNF	LNF	-	-	0	0	1	LNF	TGG	151	V	148	H
GCA_009785545	Treponema sp.	Treponema sp.			GCA_009785545	GCA_009785545.1	isolate: Emb289P1bin65	#N/A	166	ASM978554v1	GCA_009785545.1	GenBank	NCBI Prokaryotic Genome Annotation Pipeline (PGAP)	Contig	8377	2645013	2019-12-20	2557	PRJNA560329	SAMN12581740	Treponema sp.	Max Planck Institute for Terrestrial Microbiology	LNF	LNF	LNF	-	-	#N/A	#N/A	#N/A	LNF	TGG	152	V	149	H
GCA_009785955	Treponema sp.	Treponema sp.			GCA_009785955	GCA_009785955.1	isolate: Cu122P5bin1	#N/A	166	ASM978595v1	GCA_009785955.1	GenBank	NCBI Prokaryotic Genome Annotation Pipeline (PGAP)	Contig	4557	2064546	2019-12-20	2061	PRJNA560329	SAMN12581688	Treponema sp.	Max Planck Institute for Terrestrial Microbiology	LNF	LNF	LNF	-	-	#N/A	#N/A	#N/A	LNF	TGG	LNF	#N/A	LNF	NA
GCA_009786375	Treponema sp.	Treponema sp.			GCA_009786375	GCA_009786375.1	isolate: Co191P3bin70	#N/A	166	ASM978637v1	GCA_009786375.1	GenBank	NCBI Prokaryotic Genome Annotation Pipeline (PGAP)	Contig	33249	1996097	2019-12-20	1774	PRJNA560329	SAMN12581665	Treponema sp.	Max Planck Institute for Terrestrial Microbiology	LNF	LNF	LNF	-	-	#N/A	#N/A	#N/A	LNF	TGG	153	V	150	H
GCA_009786385	Treponema sp.	Treponema sp.			GCA_009786385	GCA_009786385.1	isolate: Co191P3bin8	#N/A	166	ASM978638v1	GCA_009786385.1	GenBank	NCBI Prokaryotic Genome Annotation Pipeline (PGAP)	Contig	6199	1467258	2019-12-20	1504	PRJNA560329	SAMN12581667	Treponema sp.	Max Planck Institute for Terrestrial Microbiology	LNF	LNF	LNF	-	-	0	0	1	LNF	TGG	154	V	151	H
GCA_009786435	Treponema sp.	Treponema sp.			GCA_009786435	GCA_009786435.1	isolate: Co191P3bin64	#N/A	166	ASM978643v1	GCA_009786435.1	GenBank	NCBI Prokaryotic Genome Annotation Pipeline (PGAP)	Contig	35687	1710709	2019-12-20	1549	PRJNA560329	SAMN12581664	Treponema sp.	Max Planck Institute for Terrestrial Microbiology	LNF	LNF	LNF	-	-	#N/A	#N/A	#N/A	LNF	TGG	155	V	152	H
GCA_009786455	Treponema sp.	Treponema sp.			GCA_009786455	GCA_009786455.1	isolate: Co191P3bin59	#N/A	166	ASM978645v1	GCA_009786455.1	GenBank	NCBI Prokaryotic Genome Annotation Pipeline (PGAP)	Contig	64039	2354513	2019-12-20	2166	PRJNA560329	SAMN12581662	Treponema sp.	Max Planck Institute for Terrestrial Microbiology	LNF	LNF	LNF	-	-	#N/A	#N/A	#N/A	LNF	TGG	LNF	#N/A	LNF	NA
GCA_009786495	Treponema sp.	Treponema sp.			GCA_009786495	GCA_009786495.1	isolate: Co191P3bin45	#N/A	166	ASM978649v1	GCA_009786495.1	GenBank	NCBI Prokaryotic Genome Annotation Pipeline (PGAP)	Contig	6208	1601508	2019-12-20	1466	PRJNA560329	SAMN12581660	Treponema sp.	Max Planck Institute for Terrestrial Microbiology	LNF	LNF	LNF	-	-	#N/A	#N/A	#N/A	LNF	TGG	LNF	#N/A	LNF	NA
GCA_009786515	Treponema sp.	Treponema sp.			GCA_009786515	GCA_009786515.1	isolate: Co191P1bin60	#N/A	166	ASM978651v1	GCA_009786515.1	GenBank	NCBI Prokaryotic Genome Annotation Pipeline (PGAP)	Contig	28103	3203559	2019-12-20	2989	PRJNA560329	SAMN12581629	Treponema sp.	Max Planck Institute for Terrestrial Microbiology	LNF	LNF	LNF	-	-	#N/A	#N/A	#N/A	LNF	TGG	156	V	153	H
GCA_009786615	Treponema sp.	Treponema sp.			GCA_009786615	GCA_009786615.1	isolate: Co191P1bin44	#N/A	166	ASM978661v1	GCA_009786615.1	GenBank	NCBI Prokaryotic Genome Annotation Pipeline (PGAP)	Contig	6020	1598317	2019-12-20	1619	PRJNA560329	SAMN12581625	Treponema sp.	Max Planck Institute for Terrestrial Microbiology	LNF	LNF	LNF	-	-	#N/A	#N/A	#N/A	LNF	TGG	LNF	#N/A	LNF	NA
GCA_009786625	Treponema sp.	Treponema sp.			GCA_009786625	GCA_009786625.1	isolate: Co191P1bin45	#N/A	166	ASM978662v1	GCA_009786625.1	GenBank	NCBI Prokaryotic Genome Annotation Pipeline (PGAP)	Contig	12638	2727455	2019-12-20	2407	PRJNA560329	SAMN12581626	Treponema sp.	Max Planck Institute for Terrestrial Microbiology	LNF	LNF	LNF	-	-	0	0	3	LNF	TGG	157	V	154	H
GCA_009786675	Treponema sp.	Treponema sp.			GCA_009786675	GCA_009786675.1	isolate: Co191P1bin38	#N/A	166	ASM978667v1	GCA_009786675.1	GenBank	NCBI Prokaryotic Genome Annotation Pipeline (PGAP)	Contig	11676	1518943	2019-12-20	1451	PRJNA560329	SAMN12581622	Treponema sp.	Max Planck Institute for Terrestrial Microbiology	LNF	LNF	LNF	-	-	0	0	1	LNF	TGG	LNF	#N/A	LNF	NA
GCA_009786715	Treponema sp.	Treponema sp.			GCA_009786715	GCA_009786715.1	isolate: Co191P1bin35	#N/A	166	ASM978671v1	GCA_009786715.1	GenBank	NCBI Prokaryotic Genome Annotation Pipeline (PGAP)	Contig	22473	1446686	2019-12-20	1331	PRJNA560329	SAMN12581620	Treponema sp.	Max Planck Institute for Terrestrial Microbiology	LNF	LNF	LNF	-	-	#N/A	#N/A	#N/A	LNF	TGG	LNF	#N/A	LNF	NA
GCA_009786725	Treponema sp.	Treponema sp.			GCA_009786725	GCA_009786725.1	isolate: Co191P1bin37	#N/A	166	ASM978672v1	GCA_009786725.1	GenBank	NCBI Prokaryotic Genome Annotation Pipeline (PGAP)	Contig	7946	2668980	2019-12-20	2626	PRJNA560329	SAMN12581621	Treponema sp.	Max Planck Institute for Terrestrial Microbiology	LNF	LNF	LNF	-	-	#N/A	#N/A	#N/A	LNF	TGG	LNF	#N/A	LNF	NA
GCA_009786815	Treponema sp.	Treponema sp.			GCA_009786815	GCA_009786815.1	isolate: Co191P1bin27	#N/A	166	ASM978681v1	GCA_009786815.1	GenBank	NCBI Prokaryotic Genome Annotation Pipeline (PGAP)	Contig	8146	1986966	2019-12-20	1965	PRJNA560329	SAMN12581616	Treponema sp.	Max Planck Institute for Terrestrial Microbiology	LNF	LNF	LNF	-	-	0	0	1	LNF	TGG	158	V	LNF	NA
GCA_009787695	Treponema sp.	Treponema sp.			GCA_009787695	GCA_009787695.1	isolate: Co191P3bin32	#N/A	166	ASM978769v1	GCA_009787695.1	GenBank	NCBI Prokaryotic Genome Annotation Pipeline (PGAP)	Contig	48953	2819988	2019-12-20	2589	PRJNA560329	SAMN12581655	Treponema sp.	Max Planck Institute for Terrestrial Microbiology	LNF	LNF	LNF	-	-	#N/A	#N/A	#N/A	LNF	TGG	156	V	153	H
GCA_009787775	Treponema sp.	Treponema sp.			GCA_009787775	GCA_009787775.1	isolate: Co191P3bin16	#N/A	166	ASM978777v1	GCA_009787775.1	GenBank	NCBI Prokaryotic Genome Annotation Pipeline (PGAP)	Contig	30892	2041264	2019-12-20	1854	PRJNA560329	SAMN12581649	Treponema sp.	Max Planck Institute for Terrestrial Microbiology	LNF	LNF	LNF	-	-	0	0	2	LNF	TGG	LNF	#N/A	LNF	NA
GCA_009787795	Treponema sp.	Treponema sp.			GCA_009787795	GCA_009787795.1	isolate: Co191P3bin15	#N/A	166	ASM978779v1	GCA_009787795.1	GenBank	NCBI Prokaryotic Genome Annotation Pipeline (PGAP)	Contig	11353	1826615	2019-12-20	1732	PRJNA560329	SAMN12581648	Treponema sp.	Max Planck Institute for Terrestrial Microbiology	LNF	LNF	LNF	-	-	#N/A	#N/A	#N/A	LNF	TGG	LNF	#N/A	LNF	NA
GCA_009787835	Treponema sp.	Treponema sp.			GCA_009787835	GCA_009787835.1	isolate: Co191P3bin12	#N/A	166	ASM978783v1	GCA_009787835.1	GenBank	NCBI Prokaryotic Genome Annotation Pipeline (PGAP)	Contig	41988	3081360	2019-12-20	2729	PRJNA560329	SAMN12581646	Treponema sp.	Max Planck Institute for Terrestrial Microbiology	LNF	LNF	LNF	-	-	0	0	2	LNF	TGG	LNF	#N/A	155	H
GCA_009787885	Treponema sp.	Treponema sp.			GCA_009787885	GCA_009787885.1	isolate: Co191P1bin9	#N/A	166	ASM978788v1	GCA_009787885.1	GenBank	NCBI Prokaryotic Genome Annotation Pipeline (PGAP)	Contig	14430	2162674	2019-12-20	2027	PRJNA560329	SAMN12581644	Treponema sp.	Max Planck Institute for Terrestrial Microbiology	LNF	LNF	LNF	-	-	0	0	1	LNF	TGG	LNF	#N/A	LNF	NA
GCA_009787935	Treponema sp.	Treponema sp.			GCA_009787935	GCA_009787935.1	isolate: Co191P1bin87	WQSJ01000443.1	166	ASM978793v1	GCA_009787935.1	GenBank	NCBI Prokaryotic Genome Annotation Pipeline (PGAP)	Contig	6979	2688541	2019-12-20	2672	PRJNA560329	SAMN12581642	Treponema sp.	Max Planck Institute for Terrestrial Microbiology	LNF	LNF	LNF	-	-	#N/A	#N/A	#N/A	LNF	TGG	LNF	#N/A	LNF	NA
GCA_009788035	Treponema sp.	Treponema sp.			GCA_009788035	GCA_009788035.1	isolate: Co191P1bin67	#N/A	166	ASM978803v1	GCA_009788035.1	GenBank	NCBI Prokaryotic Genome Annotation Pipeline (PGAP)	Contig	76273	1933400	2019-12-20	1808	PRJNA560329	SAMN12581632	Treponema sp.	Max Planck Institute for Terrestrial Microbiology	LNF	LNF	LNF	-	-	#N/A	#N/A	#N/A	LNF	TGG	159	V	156	H
GCA_009788065	Treponema sp.	Treponema sp.			GCA_009788065	GCA_009788065.1	isolate: Co191P1bin8	WQSF01000041.1	166	ASM978806v1	GCA_009788065.1	GenBank	NCBI Prokaryotic Genome Annotation Pipeline (PGAP)	Contig	31174	2137078	2019-12-20	1961	PRJNA560329	SAMN12581638	Treponema sp.	Max Planck Institute for Terrestrial Microbiology	LNF	LNF	LNF	-	-	#N/A	#N/A	#N/A	LNF	TGG	LNF	#N/A	LNF	NA
GCA_009991955	Spirochaetales bacterium	Spirochaetales bacterium		Spirochaeta spp.	GCA_009991955	GCA_009991955.1	isolate: CG_2015-01t_49_51	#N/A	2026792	ASM999195v1	GCA_009991955.1	GenBank	NCBI Prokaryotic Genome Annotation Pipeline (PGAP)	Scaffold	63946	2435233	2020-01-29	2270	PRJNA405969	SAMN13287460	Spirochaetales bacterium	DOE Joint Genome Institute	LNF	LNF	LNF	-	-	#N/A	#N/A	#N/A	LNF	TGA	160	V	157	H
GCA_011046055	Sediminispirochaeta sp.	Sediminispirochaeta sp.		Spirochaeta spp.	GCA_011046055	GCA_011046055.1	isolate: SpSt-1173	DSBN01000360.1	1911557	ASM1104605v1	GCA_011046055.1	GenBank	NCBI Prokaryotic Genome Annotation Pipeline (PGAP)	Contig	6492	2292415	2020-03-02	2299	PRJNA480137	SAMN09639088	Sediminispirochaeta sp.	The University of Hong Kong	LNF	LNF	LNF	-	-	0	1	0	LF	#N/A	161	V	LNF	NA
GCA_011049745	Spirochaetales bacterium	Spirochaetales bacterium		Spirochaeta spp.	GCA_011049745	GCA_011049745.1	isolate: HyVt-362	#N/A	2026792	ASM1104974v1	GCA_011049745.1	GenBank	NCBI Prokaryotic Genome Annotation Pipeline (PGAP)	Contig	5567	2418325	2020-03-02	2529	PRJNA480137	SAMN09638553	Spirochaetales bacterium	The University of Hong Kong	LNF	LNF	LNF	-	-	0	0	1	LNF	TGA	LNF	#N/A	158	H
GCA_011524535	Spirochaetaceae bacterium	Spirochaetaceae bacterium		Spirochaeta spp.	GCA_011524535	GCA_011524535.1	isolate: SS36427bin_6	#N/A	1898206	ASM1152453v1	GCA_011524535.1	GenBank		Scaffold	170510	1422575	2020-03-20		PRJNA594068	SAMN13494958	Spirochaetaceae bacterium	James Cook University	LNF	LNF	LNF	-	-	0	0	1	LNF	TGA	162	V	LNF	NA
GCA_011620085	Sphaerochaeta sp.	Sphaerochaeta sp.			GCA_011620085	GCA_011620085.1	isolate: WOFB34	#N/A	1972642	ASM1162008v1	GCA_011620085.1	GenBank		Scaffold	16005	1948528	2020-03-23		PRJNA592873	SAMN13475831	Sphaerochaeta sp.	Genomic and Applied Microbiology & Goettingen Genomics Laboratory	LNF	LNF	LNF	-	-	0	0	1	LNF	TGG	163	V	159	H
GCA_012511145	Spirochaetales bacterium	Spirochaetales bacterium		Spirochaeta spp.	GCA_012511145	GCA_012511145.1	isolate: AS10tlH2TH_62	JAAZGR010000373.1	2026792	ASM1251114v1	GCA_012511145.1	GenBank	NCBI Prokaryotic Genome Annotation Pipeline (PGAP)	Contig	4529	1688362	2020-04-17	1882	PRJNA602310	SAMN13894700	Spirochaetales bacterium	Technical University of Denmark	LNF	LNF	LNF	-	-	0	0	1	LNF	TGA	LNF	#N/A	160	H
GCA_012511235	Spirochaetales bacterium	Spirochaetales bacterium		Spirochaeta spp.	GCA_012511235	GCA_012511235.1	isolate: AS10tlH2TH_379	JAAZGL010000225.1	2026792	ASM1251123v1	GCA_012511235.1	GenBank	NCBI Prokaryotic Genome Annotation Pipeline (PGAP)	Contig	5531	2647728	2020-04-17	2873	PRJNA602310	SAMN13894694	Spirochaetales bacterium	Technical University of Denmark	LNF	LNF	LNF	-	-	0	0	2	LNF	TGA	LNF	#N/A	161	H
GCA_012513125	Treponema sp.	Treponema sp.			GCA_012513125	GCA_012513125.1	isolate: AS07pgkLD_224	#N/A	166	ASM1251312v1	GCA_012513125.1	GenBank	NCBI Prokaryotic Genome Annotation Pipeline (PGAP)	Contig	7870	2265936	2020-04-17	2311	PRJNA602310	SAMN13894535	Treponema sp.	Technical University of Denmark	LNF	LNF	LNF	-	-	0	0	3	LNF	TGG	164	V	LNF	NA
GCA_012514185	Spirochaetales bacterium	Spirochaetales bacterium		Spirochaeta spp.	GCA_012514185	GCA_012514185.1	isolate: AS06rmzACSIP_457	#N/A	2026792	ASM1251418v1	GCA_012514185.1	GenBank	NCBI Prokaryotic Genome Annotation Pipeline (PGAP)	Contig	17083	2763414	2020-04-17	2749	PRJNA602310	SAMN13894484	Spirochaetales bacterium	Technical University of Denmark	LNF	LNF	LNF	-	-	0	0	3	LNF	TGA	LNF	#N/A	LNF	NA
GCA_012516755	Treponema sp.	Treponema sp.			GCA_012516755	GCA_012516755.1	isolate: AS4BglBPHE_29	#N/A	166	ASM1251675v1	GCA_012516755.1	GenBank	NCBI Prokaryotic Genome Annotation Pipeline (PGAP)	Contig	9471	2244271	2020-04-18	2221	PRJNA602310	SAMN13894327	Treponema sp.	Technical University of Denmark	LNF	LNF	LNF	-	-	1	0	1	LNF	TGG	165	V	PLOT5	NA
GCA_012517385	Treponema sp.	Treponema sp.			GCA_012517385	GCA_012517385.1	isolate: AS27yjCOA_205	#N/A	166	ASM1251738v1	GCA_012517385.1	GenBank	NCBI Prokaryotic Genome Annotation Pipeline (PGAP)	Contig	23531	2973271	2020-04-18	2745	PRJNA602310	SAMN13894296	Treponema sp.	Technical University of Denmark	LNF	LNF	LNF	-	-	0	0	1	LNF	TGG	LNF	#N/A	LNF	NA
GCA_012517545	Exilispira sp.	Exilispira sp.			GCA_012517545	GCA_012517545.1	isolate: AS27yjCOA_19	JAAYUW010000097.1	2699745	ASM1251754v1	GCA_012517545.1	GenBank	NCBI Prokaryotic Genome Annotation Pipeline (PGAP)	Contig	22427	2358896	2020-04-18	2015	PRJNA602310	SAMN13894293	Exilispira sp.	Technical University of Denmark	LNF	LNF	LNF	-	-	0	1	1	LF	#N/A	LNF	#N/A	LNF	NA
GCA_012517645	Treponema sp.	Treponema sp.			GCA_012517645	GCA_012517645.1	isolate: AS27yjCOA_177	#N/A	166	ASM1251764v1	GCA_012517645.1	GenBank	NCBI Prokaryotic Genome Annotation Pipeline (PGAP)	Contig	7492	3086450	2020-04-18	3111	PRJNA602310	SAMN13894288	Treponema sp.	Technical University of Denmark	LNF	LNF	LNF	-	-	#N/A	#N/A	#N/A	LNF	TGG	166	V	LNF	NA
GCA_012519115	Spirochaetales bacterium	Spirochaetales bacterium		Spirochaeta spp.	GCA_012519115	GCA_012519115.1	isolate: AS23ysBPME_118	#N/A	2026792	ASM1251911v1	GCA_012519115.1	GenBank	NCBI Prokaryotic Genome Annotation Pipeline (PGAP)	Contig	25575	1703182	2020-04-18	1695	PRJNA602310	SAMN13894171	Spirochaetales bacterium	Technical University of Denmark	LNF	LNF	LNF	-	-	0	0	1	LNF	TGA	167	V	162	H
GCA_012519125	Spirochaetales bacterium	Spirochaetales bacterium		Spirochaeta spp.	GCA_012519125	GCA_012519125.1	isolate: AS23ysBPME_120	#N/A	2026792	ASM1251912v1	GCA_012519125.1	GenBank	NCBI Prokaryotic Genome Annotation Pipeline (PGAP)	Contig	6225	2227777	2020-04-18	2390	PRJNA602310	SAMN13894173	Spirochaetales bacterium	Technical University of Denmark	LNF	LNF	LNF	-	-	0	0	2	LNF	TGA	9	V	163	H
GCA_012519415	Treponema sp.	Treponema sp.			GCA_012519415	GCA_012519415.1	isolate: AS22ysBPME_326	#N/A	166	ASM1251941v1	GCA_012519415.1	GenBank	NCBI Prokaryotic Genome Annotation Pipeline (PGAP)	Contig	19869	2451246	2020-04-18	2216	PRJNA602310	SAMN13894155	Treponema sp.	Technical University of Denmark	LNF	LNF	LNF	-	-	#N/A	#N/A	#N/A	LNF	TGG	168	V	164	H
GCA_012519575	Treponema sp.	Treponema sp.			GCA_012519575	GCA_012519575.1	isolate: AS22ysBPME_297	#N/A	166	ASM1251957v1	GCA_012519575.1	GenBank	NCBI Prokaryotic Genome Annotation Pipeline (PGAP)	Contig	8093	2390584	2020-04-18	2466	PRJNA602310	SAMN13894148	Treponema sp.	Technical University of Denmark	LNF	LNF	LNF	-	-	#N/A	#N/A	#N/A	LNF	TGG	169	V	165	H
GCA_012520155	Spirochaetales bacterium	Spirochaetales bacterium		Spirochaeta spp.	GCA_012520155	GCA_012520155.1	isolate: AS22ysBPME_10	#N/A	2026792	ASM1252015v1	GCA_012520155.1	GenBank	NCBI Prokaryotic Genome Annotation Pipeline (PGAP)	Contig	7605	1935221	2020-04-18	2016	PRJNA602310	SAMN13894119	Spirochaetales bacterium	Technical University of Denmark	LNF	LNF	LNF	-	-	0	0	1	LNF	TGA	LNF	#N/A	166	H
GCA_012520945	Treponema sp.	Treponema sp.			GCA_012520945	GCA_012520945.1	isolate: AS21ysBPME_133	#N/A	166	ASM1252094v1	GCA_012520945.1	GenBank	NCBI Prokaryotic Genome Annotation Pipeline (PGAP)	Contig	52011	2186106	2020-04-18	1995	PRJNA602310	SAMN13894078	Treponema sp.	Technical University of Denmark	LNF	LNF	LNF	-	-	#N/A	#N/A	#N/A	LNF	TGG	170	V	167	H
GCA_012523305	Spirochaetales bacterium	Spirochaetales bacterium		Spirochaeta spp.	GCA_012523305	GCA_012523305.1	isolate: AS10tlH2TH_148	#N/A	2026792	ASM1252330v1	GCA_012523305.1	GenBank	NCBI Prokaryotic Genome Annotation Pipeline (PGAP)	Contig	22495	2555708	2020-04-18	2412	PRJNA602310	SAMN13893962	Spirochaetales bacterium	Technical University of Denmark	LNF	LNF	LNF	-	-	0	0	2	LNF	TGA	171	V	168	H
GCA_012728215	Spirochaetales bacterium	Spirochaetales bacterium		Spirochaeta spp.	GCA_012728215	GCA_012728215.1	isolate: AS07pgkLD_77	#N/A	2026792	ASM1272821v1	GCA_012728215.1	GenBank	NCBI Prokaryotic Genome Annotation Pipeline (PGAP)	Contig	14553	1758653	2020-04-23	1742	PRJNA602310	SAMN13893764	Spirochaetales bacterium	Technical University of Denmark	LNF	LNF	LNF	-	-	0	0	2	LNF	TGA	172	V	169	H
GCA_012729065	Treponema sp.	Treponema sp.			GCA_012729065	GCA_012729065.1	isolate: AS06rmzACSIP_587	#N/A	166	ASM1272906v1	GCA_012729065.1	GenBank	NCBI Prokaryotic Genome Annotation Pipeline (PGAP)	Contig	38778	2482063	2020-04-23	2324	PRJNA602310	SAMN13893719	Treponema sp.	Technical University of Denmark	LNF	LNF	LNF	-	-	0	0	1	LNF	TGG	11	V	LNF	NA
GCA_012729255	Spirochaetales bacterium	Spirochaetales bacterium		Spirochaeta spp.	GCA_012729255	GCA_012729255.1	isolate: AS06rmzACSIP_562	#N/A	2026792	ASM1272925v1	GCA_012729255.1	GenBank	NCBI Prokaryotic Genome Annotation Pipeline (PGAP)	Contig	8067	1765580	2020-04-23	1840	PRJNA602310	SAMN13893711	Spirochaetales bacterium	Technical University of Denmark	LNF	LNF	LNF	-	-	#N/A	#N/A	#N/A	LNF	TGA	14	V	8	H
GCA_012729295	Spirochaetales bacterium	Spirochaetales bacterium		Spirochaeta spp.	GCA_012729295	GCA_012729295.1	isolate: AS06rmzACSIP_552	#N/A	2026792	ASM1272929v1	GCA_012729295.1	GenBank	NCBI Prokaryotic Genome Annotation Pipeline (PGAP)	Contig	7862	2675256	2020-04-23	2719	PRJNA602310	SAMN13893708	Spirochaetales bacterium	Technical University of Denmark	LNF	LNF	LNF	-	-	0	0	1	LNF	TGA	173	V	170	H
GCA_012797605	Spirochaetales bacterium	Spirochaetales bacterium		Spirochaeta spp.	GCA_012797605	GCA_012797605.1	isolate: AS27yjCOA_89	#N/A	2026792	ASM1279760v1	GCA_012797605.1	GenBank	NCBI Prokaryotic Genome Annotation Pipeline (PGAP)	Contig	42411	2070031	2020-04-24	1890	PRJNA602310	SAMN13894919	Spirochaetales bacterium	Technical University of Denmark	LNF	LNF	LNF	-	-	0	0	2	LNF	TGA	LNF	#N/A	LNF	NA
GCA_012799545	Treponema sp.	Treponema sp.			GCA_012799545	GCA_012799545.1	isolate: AS23ysBPME_137	#N/A	166	ASM1279954v1	GCA_012799545.1	GenBank	NCBI Prokaryotic Genome Annotation Pipeline (PGAP)	Contig	6927	1270987	2020-04-24	1288	PRJNA602310	SAMN13894813	Treponema sp.	Technical University of Denmark	LNF	LNF	LNF	-	-	#N/A	#N/A	#N/A	LNF	TGG	174	V	171	H
GCA_012799895	Spirochaetales bacterium	Spirochaetales bacterium		Spirochaeta spp.	GCA_012799895	GCA_012799895.1	isolate: AS22ysBPME_249	#N/A	2026792	ASM1279989v1	GCA_012799895.1	GenBank	NCBI Prokaryotic Genome Annotation Pipeline (PGAP)	Contig	3808	1933612	2020-04-24	2211	PRJNA602310	SAMN13894796	Spirochaetales bacterium	Technical University of Denmark	LNF	LNF	LNF	-	-	#N/A	#N/A	#N/A	LNF	TGA	175	V	172	H
GCA_012800465	Spirochaetales bacterium	Spirochaetales bacterium		Spirochaeta spp.	GCA_012800465	GCA_012800465.1	isolate: AS21ysBPME_22	#N/A	2026792	ASM1280046v1	GCA_012800465.1	GenBank	NCBI Prokaryotic Genome Annotation Pipeline (PGAP)	Contig	6325	1437563	2020-04-24	1584	PRJNA602310	SAMN13894769	Spirochaetales bacterium	Technical University of Denmark	LNF	LNF	LNF	-	-	0	0	2	LNF	TGA	LNF	#N/A	LNF	NA
GCA_012800585	Spirochaetales bacterium	Spirochaetales bacterium		Spirochaeta spp.	GCA_012800585	GCA_012800585.1	isolate: AS21ysBPME_183	#N/A	2026792	ASM1280058v1	GCA_012800585.1	GenBank	NCBI Prokaryotic Genome Annotation Pipeline (PGAP)	Contig	4007	2189305	2020-04-24	2410	PRJNA602310	SAMN13894761	Spirochaetales bacterium	Technical University of Denmark	LNF	LNF	LNF	-	-	0	0	3	LNF	TGA	176	V	173	H
GCA_012838275	Spirochaetales bacterium	Spirochaetales bacterium		Spirochaeta spp.	GCA_012838275	GCA_012838275.1	isolate: AS08sgBPME_324	DUPO01000192.1	2026792	ASM1283827v1	GCA_012838275.1	GenBank	NCBI Prokaryotic Genome Annotation Pipeline (PGAP)	Contig	15280	2358333	2020-04-25	2260	PRJNA602310	SAMN13893817	Spirochaetales bacterium	Technical University of Denmark	LNF	LNF	LNF	-	-	0	0	1	LNF	TGA	177	V	174	H
GCA_012838745	Treponema sp.	Treponema sp.			GCA_012838745	GCA_012838745.1	isolate: AS08sgBPME_211	#N/A	166	ASM1283874v1	GCA_012838745.1	GenBank	NCBI Prokaryotic Genome Annotation Pipeline (PGAP)	Contig	15615	2197605	2020-04-25	2129	PRJNA602310	SAMN13893795	Treponema sp.	Technical University of Denmark	LNF	LNF	LNF	-	-	#N/A	#N/A	#N/A	LNF	TGG	178	V	175	H
GCA_012838895	Spirochaetales bacterium	Spirochaetales bacterium		Spirochaeta spp.	GCA_012838895	GCA_012838895.1	isolate: AS08sgBPME_167	#N/A	2026792	ASM1283889v1	GCA_012838895.1	GenBank	NCBI Prokaryotic Genome Annotation Pipeline (PGAP)	Contig	19955	1734489	2020-04-25	1750	PRJNA602310	SAMN13893786	Spirochaetales bacterium	Technical University of Denmark	LNF	LNF	LNF	-	-	0	0	1	LNF	TGA	179	V	176	H
GCA_013043995	Spirochaetales bacterium	Spirochaetales bacterium		Spirochaeta spp.	GCA_013043995	GCA_013043995.1	isolate: MAG 31	#N/A	2026792	ASM1304399v1	GCA_013043995.1	GenBank	NCBI Prokaryotic Genome Annotation Pipeline (PGAP)	Contig	6416	1946417	2020-05-11	2031	PRJNA554371	SAMN14771080	Spirochaetales bacterium	University of California Davis	LNF	LNF	LNF	-	-	#N/A	#N/A	#N/A	LNF	TGA	180	V	177	Q
GCA_013044245	Spirochaetales bacterium	Spirochaetales bacterium		Spirochaeta spp.	GCA_013044245	GCA_013044245.1	isolate: MAG 30	#N/A	2026792	ASM1304424v1	GCA_013044245.1	GenBank	NCBI Prokaryotic Genome Annotation Pipeline (PGAP)	Contig	25099	2618220	2020-05-11	2518	PRJNA554371	SAMN14771079	Spirochaetales bacterium	University of California Davis	LNF	LNF	LNF	-	-	0	0	3	LNF	TGA	181	V	178	Q
GCA_014803565	Treponema sp.	Treponema sp.			GCA_014803565	GCA_014803565.1	isolate: Mgla_MAG_16-bin_8	#N/A	166	ASM1480356v1	GCA_014803565.1	GenBank	NCBI Prokaryotic Genome Annotation Pipeline (PGAP)	Contig	62965	1323832	2020-09-29	1154	PRJNA613381	SAMN14407141	Treponema sp.	University of Jyvaskyla	LNF	LNF	LNF	-	-	#N/A	#N/A	#N/A	LNF	TGG	LNF	#N/A	LNF	NA
GCA_014803585	Treponema sp.	Treponema sp.			GCA_014803585	GCA_014803585.1	isolate: Mgla_MAG_16-bin_26	#N/A	166	ASM1480358v1	GCA_014803585.1	GenBank	NCBI Prokaryotic Genome Annotation Pipeline (PGAP)	Contig	59707	2191803	2020-09-29	1845	PRJNA613381	SAMN14407140	Treponema sp.	University of Jyvaskyla	LNF	LNF	LNF	-	-	#N/A	#N/A	#N/A	LNF	TGG	LNF	#N/A	LNF	NA
GCA_014803625	Treponema sp.	Treponema sp.			GCA_014803625	GCA_014803625.1	isolate: Mgla_MAG_16-bin_24	#N/A	166	ASM1480362v1	GCA_014803625.1	GenBank	NCBI Prokaryotic Genome Annotation Pipeline (PGAP)	Contig	45778	2117996	2020-09-29	1750	PRJNA613381	SAMN14407138	Treponema sp.	University of Jyvaskyla	LNF	LNF	LNF	-	-	#N/A	#N/A	#N/A	LNF	TGG	LNF	#N/A	LNF	NA
GCA_014803645	Treponema sp.	Treponema sp.			GCA_014803645	GCA_014803645.1	isolate: Mgla_MAG_16-bin_19	#N/A	166	ASM1480364v1	GCA_014803645.1	GenBank	NCBI Prokaryotic Genome Annotation Pipeline (PGAP)	Contig	50769	1877742	2020-09-29	1606	PRJNA613381	SAMN14407139	Treponema sp.	University of Jyvaskyla	LNF	LNF	LNF	-	-	0	0	1	LNF	TGG	LNF	#N/A	LNF	NA
GCA_014803665	Treponema sp.	Treponema sp.			GCA_014803665	GCA_014803665.1	isolate: Mgla_MAG_ref_482	#N/A	166	ASM1480366v1	GCA_014803665.1	GenBank	NCBI Prokaryotic Genome Annotation Pipeline (PGAP)	Contig	41370	2192948	2020-09-29	1920	PRJNA613381	SAMN14407136	Treponema sp.	University of Jyvaskyla	LNF	LNF	LNF	-	-	#N/A	#N/A	#N/A	LNF	TGG	LNF	#N/A	LNF	NA
GCA_014803685	Treponema sp.	Treponema sp.			GCA_014803685	GCA_014803685.1	isolate: Mgla_MAG_16-bin_28	#N/A	166	ASM1480368v1	GCA_014803685.1	GenBank	NCBI Prokaryotic Genome Annotation Pipeline (PGAP)	Contig	47700	2061058	2020-09-29	1737	PRJNA613381	SAMN14407135	Treponema sp.	University of Jyvaskyla	LNF	LNF	LNF	-	-	#N/A	#N/A	#N/A	LNF	TGG	LNF	#N/A	LNF	NA
GCA_014803695	Treponema sp.	Treponema sp.			GCA_014803695	GCA_014803695.1	isolate: Mgla_MAG_16-bin_17	JAAVBH010000019.1	166	ASM1480369v1	GCA_014803695.1	GenBank	NCBI Prokaryotic Genome Annotation Pipeline (PGAP)	Contig	47459	2039584	2020-09-29	1731	PRJNA613381	SAMN14407137	Treponema sp.	University of Jyvaskyla	LNF	LNF	LNF	-	-	#N/A	#N/A	#N/A	LNF	TGG	LNF	#N/A	LNF	NA
GCA_014803885	Treponema sp.	Treponema sp.			GCA_014803885	GCA_014803885.1	isolate: Mgla_MAG_23-bin_30	#N/A	166	ASM1480388v1	GCA_014803885.1	GenBank	NCBI Prokaryotic Genome Annotation Pipeline (PGAP)	Contig	22314	1370956	2020-09-29	1290	PRJNA613381	SAMN14407123	Treponema sp.	University of Jyvaskyla	LNF	LNF	LNF	-	-	#N/A	#N/A	#N/A	LNF	TGG	182	V	179	H
GCA_014803965	Treponema sp.	Treponema sp.			GCA_014803965	GCA_014803965.1	isolate: Mgla_MAG_35-bin_5	#N/A	166	ASM1480396v1	GCA_014803965.1	GenBank	NCBI Prokaryotic Genome Annotation Pipeline (PGAP)	Contig	25706	1935453	2020-09-29	1842	PRJNA613381	SAMN14407122	Treponema sp.	University of Jyvaskyla	LNF	LNF	LNF	-	-	#N/A	#N/A	#N/A	LNF	TGG	183	V	180	H
GCA_014803985	Treponema sp.	Treponema sp.			GCA_014803985	GCA_014803985.1	isolate: Mgla_MAG_ref_448	#N/A	166	ASM1480398v1	GCA_014803985.1	GenBank	NCBI Prokaryotic Genome Annotation Pipeline (PGAP)	Contig	81574	2557853	2020-09-29	2211	PRJNA613381	SAMN14407118	Treponema sp.	University of Jyvaskyla	LNF	LNF	LNF	-	-	0	0	1	LNF	TGG	184	V	181	H
GCA_014803995	Treponema sp.	Treponema sp.			GCA_014803995	GCA_014803995.1	isolate: Mgla_MAG_13-bin_13	#N/A	166	ASM1480399v1	GCA_014803995.1	GenBank	NCBI Prokaryotic Genome Annotation Pipeline (PGAP)	Contig	147353	2358842	2020-09-29	2160	PRJNA613381	SAMN14407120	Treponema sp.	University of Jyvaskyla	LNF	LNF	LNF	-	-	0	0	1	LNF	TGG	185	V	182	H
GCA_014804005	Treponema sp.	Treponema sp.			GCA_014804005	GCA_014804005.1	isolate: Mgla_MAG_20-bin_15	#N/A	166	ASM1480400v1	GCA_014804005.1	GenBank	NCBI Prokaryotic Genome Annotation Pipeline (PGAP)	Contig	122697	2530944	2020-09-29	2296	PRJNA613381	SAMN14407119	Treponema sp.	University of Jyvaskyla	LNF	LNF	LNF	-	-	0	0	1	LNF	TGG	186	V	183	H
GCA_014804015	Treponema sp.	Treponema sp.			GCA_014804015	GCA_014804015.1	isolate: Mgla_MAG_3-bin_13	#N/A	166	ASM1480401v1	GCA_014804015.1	GenBank	NCBI Prokaryotic Genome Annotation Pipeline (PGAP)	Contig	193293	2712814	2020-09-29	2488	PRJNA613381	SAMN14407117	Treponema sp.	University of Jyvaskyla	LNF	LNF	LNF	-	-	0	0	2	LNF	TGG	LNF	#N/A	LNF	NA
GCA_014804025	Treponema sp.	Treponema sp.			GCA_014804025	GCA_014804025.1	isolate: Mgla_MAG_ref_19	#N/A	166	ASM1480402v1	GCA_014804025.1	GenBank	NCBI Prokaryotic Genome Annotation Pipeline (PGAP)	Contig	78065	2804171	2020-09-29	2560	PRJNA613381	SAMN14407121	Treponema sp.	University of Jyvaskyla	LNF	LNF	LNF	-	-	0	0	2	LNF	TGG	187	V	184	H
GCA_014804085	Treponema sp.	Treponema sp.			GCA_014804085	GCA_014804085.1	isolate: Mgla_MAG_ref_134	JAAVAM010000070.1	166	ASM1480408v1	GCA_014804085.1	GenBank	NCBI Prokaryotic Genome Annotation Pipeline (PGAP)	Contig	64596	2706277	2020-09-29	2530	PRJNA613381	SAMN14407116	Treponema sp.	University of Jyvaskyla	LNF	LNF	LNF	-	-	0	1	0	LF	TGG	188	V	LNF	NA
GCA_014984185	Treponema rectale	Treponema rectale		Other Treponema spp.	GCA_014984185	GCA_014984185.1	strain: CHPA	CP031517.1	744512	ASM1498418v1	GCA_014984185.1	GenBank	NCBI Prokaryotic Genome Annotation Pipeline (PGAP)	Complete Genome	2864011	2864011	2020-10-27	2457	PRJNA484856	SAMN09770339	Treponema rectale	University of Liverpool	LNF	LNF	LNF	-	-	5	5	6	LF	TGG	LNF	#N/A	LNF	NA
GCA_015061375	Spirochaetaceae bacterium	Spirochaetaceae bacterium		Spirochaeta spp.	GCA_015061375	GCA_015061375.1	isolate: SIG103	#N/A	1898206	ASM1506137v1	GCA_015061375.1	GenBank	NCBI Prokaryotic Genome Annotation Pipeline (PGAP)	Scaffold	19682	2021164	2020-10-28	1866	PRJNA530070	SAMN11294388	Spirochaetaceae bacterium	University of California, Santa Barbara	LNF	LNF	LNF	-	-	#N/A	#N/A	#N/A	LNF	TGA	189	V	185	H
GCA_015061405	Spirochaetaceae bacterium	Spirochaetaceae bacterium		Spirochaeta spp.	GCA_015061405	GCA_015061405.1	isolate: SIG102	SUWQ01000058.1	1898206	ASM1506140v1	GCA_015061405.1	GenBank	NCBI Prokaryotic Genome Annotation Pipeline (PGAP)	Contig	11765	1695916	2020-10-28	1579	PRJNA530070	SAMN11294387	Spirochaetaceae bacterium	University of California, Santa Barbara	LNF	LNF	LNF	-	-	0	1	0	LF	TGA	LNF	#N/A	LNF	NA
GCA_015061415	Spirochaetaceae bacterium	Spirochaetaceae bacterium		Spirochaeta spp.	GCA_015061415	GCA_015061415.1	isolate: SIG101	#N/A	1898206	ASM1506141v1	GCA_015061415.1	GenBank	NCBI Prokaryotic Genome Annotation Pipeline (PGAP)	Scaffold	12296	2422256	2020-10-28	2258	PRJNA530070	SAMN11294386	Spirochaetaceae bacterium	University of California, Santa Barbara	LNF	LNF	LNF	-	-	0	0	1	LNF	TGA	NIPH	#N/A	NIPH	NA
GCA_015061465	Treponema bryantii	Treponema bryantii			GCA_015061465	GCA_015061465.1	isolate: SIG99	#N/A	163	ASM1506146v1	GCA_015061465.1	GenBank	NCBI Prokaryotic Genome Annotation Pipeline (PGAP)	Scaffold	43209	2060171	2020-10-28	1835	PRJNA530070	SAMN11294384	Treponema bryantii	University of California, Santa Barbara	LNF	LNF	LNF	-	-	0	0	2	LNF	TGG	190	V	186	H
GCA_015061485	Treponema bryantii	Treponema bryantii			GCA_015061485	GCA_015061485.1	isolate: SIG98	#N/A	163	ASM1506148v1	GCA_015061485.1	GenBank	NCBI Prokaryotic Genome Annotation Pipeline (PGAP)	Contig	6332	2374589	2020-10-28	2260	PRJNA530070	SAMN11294383	Treponema bryantii	University of California, Santa Barbara	LNF	LNF	LNF	-	-	0	0	2	LNF	TGG	191	V	187	H
GCA_015075425	Spirochaetales bacterium	Spirochaetales bacterium		Spirochaeta spp.	GCA_015075425	GCA_015075425.1	isolate: H5_SPI1	JABTUL010000003.1	2026792	ASM1507542v1	GCA_015075425.1	GenBank	NCBI Prokaryotic Genome Annotation Pipeline (PGAP)	Contig	2456361	4128733	2020-10-29	4088	PRJNA627084	SAMN15013951	Spirochaetales bacterium	The University of Hong Kong	LNF	LNF	LNF	-	-	1	1	1	LF	TGA	LNF	#N/A	LNF	NA
GCA_015486855	Spirochaetaceae bacterium	Spirochaetaceae bacterium		Spirochaeta spp.	GCA_015486855	GCA_015486855.1	isolate: S014_16	WFQW01000096.1	1898206	ASM1548685v1	GCA_015486855.1	GenBank		Contig	9871	3190954	2020-11-16		PRJNA546572	SAMN12876411	Spirochaetaceae bacterium	Portland State University	LNF	LNF	LNF	-	-	0	0	1	LNF	TGA	192	V	188	H
GCA_015493635	Spirochaetaceae bacterium	Spirochaetaceae bacterium		Spirochaeta spp.	GCA_015493635	GCA_015493635.1	isolate: S145_15	WGCU01000004.1	1898206	ASM1549363v1	GCA_015493635.1	GenBank		Contig	68241	3267131	2020-11-16		PRJNA546572	SAMN12876727	Spirochaetaceae bacterium	Portland State University	LNF	LNF	LNF	-	-	0	0	2	LNF	TGA	193	V	189	H
GCA_015657395	Spirochaetales bacterium	Spirochaetales bacterium		Spirochaeta spp.	GCA_015657395	GCA_015657395.1	isolate: DFE_TRE1	JADLKI010000006.1	2026792	ASM1565739v1	GCA_015657395.1	GenBank		Contig	268522	3034080	2020-11-23		PRJNA345524	SAMN16576579	Spirochaetales bacterium	UNIVERSITY OF NEW SOUTH WALES	LNF	LNF	LNF	-	-	1	1	2	LF	TGG	194	V	190	H
GCA_015688835	Treponema sp.	Treponema sp.			GCA_015688835	GCA_015688835.1	isolate: MAG31	#N/A	166	ASM1568883v1	GCA_015688835.1	GenBank		Contig	8727	2312791	2020-11-23		PRJNA641528	SAMN15355176	Treponema sp.	Tibet Agricultural and Animal Husbandry College	LNF	LNF	LNF	-	-	0	0	4	LNF	TGG	195	V	191	H
GCA_015709405	Spirochaetaceae bacterium	Spirochaetaceae bacterium		Spirochaeta spp.	GCA_015709405	GCA_015709405.1	isolate: MIC098Bin1	#N/A	1898206	ASM1570940v1	GCA_015709405.1	GenBank	NCBI Prokaryotic Genome Annotation Pipeline (PGAP)	Scaffold	28052	2473862	2020-12-01	2368	PRJNA644413	SAMN15518719	Spirochaetaceae bacterium	ExxonMobil Upstream Research Company	LNF	LNF	LNF	-	-	#N/A	#N/A	#N/A	LNF	TGA	163	V	159	H
GCA_016281495	Treponema sp.	Treponema sp.			GCA_016281495	GCA_016281495.1	isolate: Tb.RUG.153	JAEEIU010000033.1	166	ASM1628149v1	GCA_016281495.1	GenBank		Contig	109466	3214273	2020-12-22		PRJNA631951	SAMN16243524	Treponema sp.	Baqiyatallah University of Medical Sciences	LNF	LNF	LNF	-	-	0	0	3	LNF	TGG	196	V	192	H
GCA_016282455	Treponema sp.	Treponema sp.			GCA_016282455	GCA_016282455.1	isolate: Tb.RUG.193	#N/A	166	ASM1628245v1	GCA_016282455.1	GenBank		Contig	6405	2151911	2020-12-22		PRJNA631951	SAMN16243568	Treponema sp.	Baqiyatallah University of Medical Sciences	LNF	LNF	LNF	-	-	0	0	2	LNF	TGG	197	V	193	H
GCA_016282605	Treponema sp.	Treponema sp.			GCA_016282605	GCA_016282605.1	isolate: Tb.RUG.203	#N/A	166	ASM1628260v1	GCA_016282605.1	GenBank		Contig	11290	2895929	2020-12-22		PRJNA631951	SAMN16243580	Treponema sp.	Baqiyatallah University of Medical Sciences	LNF	LNF	LNF	-	-	#N/A	#N/A	#N/A	LNF	TGG	198	V	LNF	NA
GCA_016282775	Treponema sp.	Treponema sp.			GCA_016282775	GCA_016282775.1	isolate: Tb.RUG.219	#N/A	166	ASM1628277v1	GCA_016282775.1	GenBank		Contig	9702	3201263	2020-12-22		PRJNA631951	SAMN16243597	Treponema sp.	Baqiyatallah University of Medical Sciences	LNF	LNF	LNF	-	-	0	0	3	LNF	TGG	43	V	194	H
GCA_016282835	Treponema sp.	Treponema sp.			GCA_016282835	GCA_016282835.1	isolate: Tb.RUG.220	#N/A	166	ASM1628283v1	GCA_016282835.1	GenBank		Contig	15495	2772340	2020-12-22		PRJNA631951	SAMN16243599	Treponema sp.	Baqiyatallah University of Medical Sciences	LNF	LNF	LNF	-	-	0	0	1	LNF	TGG	199	V	195	H
GCA_016283595	Treponema sp.	Treponema sp.			GCA_016283595	GCA_016283595.1	isolate: Tb.RUG.256	JAEENE010000018.1	166	ASM1628359v1	GCA_016283595.1	GenBank		Contig	26700	2899150	2020-12-22		PRJNA631951	SAMN16243638	Treponema sp.	Baqiyatallah University of Medical Sciences	LNF	LNF	LNF	-	-	0	0	2	LNF	TGG	48	V	40	H
GCA_016283615	Treponema sp.	Treponema sp.			GCA_016283615	GCA_016283615.1	isolate: Tb.RUG.258	JAEENG010000098.1	166	ASM1628361v1	GCA_016283615.1	GenBank		Contig	18735	2363169	2020-12-22		PRJNA631951	SAMN16243640	Treponema sp.	Baqiyatallah University of Medical Sciences	LNF	LNF	LNF	-	-	0	0	1	LNF	TGG	200	V	196	H
GCA_016283715	Treponema sp.	Treponema sp.			GCA_016283715	GCA_016283715.1	isolate: Tb.RUG.261	JAEENK010000076.1	166	ASM1628371v1	GCA_016283715.1	GenBank		Contig	56370	2433580	2020-12-22		PRJNA631951	SAMN16243644	Treponema sp.	Baqiyatallah University of Medical Sciences	LNF	LNF	LNF	-	-	0	0	1	LNF	TGG	201	V	197	H
GCA_016284555	Treponema sp.	Treponema sp.			GCA_016284555	GCA_016284555.1	isolate: Tb.RUG.3	JAEEPA010000368.1	166	ASM1628455v1	GCA_016284555.1	GenBank		Contig	9603	2773515	2020-12-22		PRJNA631951	SAMN16243686	Treponema sp.	Baqiyatallah University of Medical Sciences	LNF	LNF	LNF	-	-	0	0	2	LNF	TGG	LNF	#N/A	LNF	NA
GCA_016285325	Spirochaetales bacterium	Spirochaetales bacterium		Spirochaeta spp.	GCA_016285325	GCA_016285325.1	isolate: Tb.RUG.339	JAEEQQ010000002.1	2026792	ASM1628532v1	GCA_016285325.1	GenBank		Contig	15436	2093833	2020-12-22		PRJNA631951	SAMN16243730	Spirochaetales bacterium	Baqiyatallah University of Medical Sciences	LNF	LNF	LNF	-	-	0	1	0	LF	CGA	202	V	198	H
GCA_016286365	Treponema sp.	Treponema sp.			GCA_016286365	GCA_016286365.1	isolate: Tb.RUG.383	JAEESN010000003.1	166	ASM1628636v1	GCA_016286365.1	GenBank		Contig	128185	2680865	2020-12-22		PRJNA631951	SAMN16243779	Treponema sp.	Baqiyatallah University of Medical Sciences	LNF	LNF	LNF	-	-	0	0	3	LNF	TGG	203	V	199	H
GCA_016286535	Treponema sp.	Treponema sp.			GCA_016286535	GCA_016286535.1	isolate: Tb.RUG.394	JAEESZ010000010.1	166	ASM1628653v1	GCA_016286535.1	GenBank		Contig	257761	2548732	2020-12-22		PRJNA631951	SAMN16243791	Treponema sp.	Baqiyatallah University of Medical Sciences	LNF	LNF	LNF	-	-	0	0	2	LNF	TGG	204	V	200	H
GCA_016287365	Spirochaetales bacterium	Spirochaetales bacterium		Spirochaeta spp.	GCA_016287365	GCA_016287365.1	isolate: Tb.RUG.479	JAEEWL010000011.1	2026792	ASM1628736v1	GCA_016287365.1	GenBank		Contig	13445	2181957	2020-12-22		PRJNA631951	SAMN16243885	Spirochaetales bacterium	Baqiyatallah University of Medical Sciences	LNF	LNF	LNF	-	-	1	1	1	LF	CGA	202	V	198	H
GCA_016287815	Treponema sp.	Treponema sp.			GCA_016287815	GCA_016287815.1	isolate: Tb.RUG.506	JAEEWW010000111.1	166	ASM1628781v1	GCA_016287815.1	GenBank		Contig	28285	2734788	2020-12-22		PRJNA631951	SAMN16243916	Treponema sp.	Baqiyatallah University of Medical Sciences	LNF	LNF	LNF	-	-	0	1	2	LF	TGG	205	V	201	H
GCA_016288205	Treponema sp.	Treponema sp.			GCA_016288205	GCA_016288205.1	isolate: Tb.RUG.62	JAEEYO010000006.1	166	ASM1628820v1	GCA_016288205.1	GenBank		Contig	86267	3528909	2020-12-22		PRJNA631951	SAMN16243961	Treponema sp.	Baqiyatallah University of Medical Sciences	LNF	LNF	LNF	-	-	0	0	3	LNF	TGG	206	V	202	H
GCA_016290105	Spirochaetales bacterium	Spirochaetales bacterium		Spirochaeta spp.	GCA_016290105	GCA_016290105.1	isolate: Tb.RUG.390	JAEESV010000027.1	2026792	ASM1629010v1	GCA_016290105.1	GenBank		Contig	13248	2207687	2020-12-22		PRJNA631951	SAMN16243787	Spirochaetales bacterium	Baqiyatallah University of Medical Sciences	LNF	LNF	LNF	-	-	1	0	1	LNF	TGA	202	V	198	H
GCA_016290335	Treponema sp.	Treponema sp.			GCA_016290335	GCA_016290335.1	isolate: Tb.RUG.405	JAEETM010000102.1	166	ASM1629033v1	GCA_016290335.1	GenBank		Contig	36970	3944791	2020-12-22		PRJNA631951	SAMN16243804	Treponema sp.	Baqiyatallah University of Medical Sciences	LNF	LNF	LNF	-	-	0	0	3	LNF	TGG	207	V	203	H
GCA_016290455	Spirochaetales bacterium	Spirochaetales bacterium		Spirochaeta spp.	GCA_016290455	GCA_016290455.1	isolate: Tb.RUG.409	JAEETQ010000005.1	2026792	ASM1629045v1	GCA_016290455.1	GenBank		Contig	11858	2251719	2020-12-22		PRJNA631951	SAMN16243808	Spirochaetales bacterium	Baqiyatallah University of Medical Sciences	LNF	LNF	LNF	-	-	1	1	0	LF	CGA	208	V	204	H
GCA_016290995	Treponema sp.	Treponema sp.			GCA_016290995	GCA_016290995.1	isolate: Tb.RUG.459	JAEEVR010000020.1	166	ASM1629099v1	GCA_016290995.1	GenBank		Contig	89241	2618703	2020-12-22		PRJNA631951	SAMN16243863	Treponema sp.	Baqiyatallah University of Medical Sciences	LNF	LNF	LNF	-	-	1	0	3	LNF	TGG	209	V	205	H
GCA_016291295	Spirochaetales bacterium	Spirochaetales bacterium		Spirochaeta spp.	GCA_016291295	GCA_016291295.1	isolate: Tb.RUG.510	JAEEXB010000008.1	2026792	ASM1629129v1	GCA_016291295.1	GenBank		Contig	17291	2151536	2020-12-22		PRJNA631951	SAMN16243921	Spirochaetales bacterium	Baqiyatallah University of Medical Sciences	LNF	LNF	LNF	-	-	1	1	1	LF	CGA	202	V	198	H
GCA_016292435	Treponema porcinum	Treponema porcinum		Other Treponema spp.	GCA_016292435	GCA_016292435.1	isolate: MAG162	#N/A	261392	ASM1629243v1	GCA_016292435.1	GenBank		Contig	7796	1707687	2020-12-22		PRJNA647157	SAMN16927309	Treponema porcinum	Tibet Agricultural and Animal Husbandry College	LNF	LNF	LNF	-	-	#N/A	#N/A	#N/A	LNF	TGG	LNF	#N/A	LNF	NA
GCA_016292805	Treponema sp.	Treponema sp.			GCA_016292805	GCA_016292805.1	isolate: MAG084	#N/A	166	ASM1629280v1	GCA_016292805.1	GenBank		Contig	41014	2179224	2020-12-22		PRJNA647157	SAMN16927231	Treponema sp.	Tibet Agricultural and Animal Husbandry College	LNF	LNF	LNF	-	-	#N/A	#N/A	#N/A	LNF	TGG	210	V	LNF	NA
GCA_016293005	Treponema sp.	Treponema sp.			GCA_016293005	GCA_016293005.1	isolate: MAG072	#N/A	166	ASM1629300v1	GCA_016293005.1	GenBank		Contig	25577	1904547	2020-12-22		PRJNA647157	SAMN16927219	Treponema sp.	Tibet Agricultural and Animal Husbandry College	LNF	LNF	LNF	-	-	#N/A	#N/A	#N/A	LNF	TGG	211	V	206	H
GCA_016293425	Treponema sp.	Treponema sp.			GCA_016293425	GCA_016293425.1	isolate: MAG053	#N/A	166	ASM1629342v1	GCA_016293425.1	GenBank		Contig	37454	2477877	2020-12-22		PRJNA647157	SAMN16927200	Treponema sp.	Tibet Agricultural and Animal Husbandry College	LNF	LNF	LNF	-	-	#N/A	#N/A	#N/A	LNF	TGG	212	V	207	H
GCA_016293465	Treponema sp.	Treponema sp.			GCA_016293465	GCA_016293465.1	isolate: MAG050	#N/A	166	ASM1629346v1	GCA_016293465.1	GenBank		Contig	69620	2219914	2020-12-22		PRJNA647157	SAMN16927197	Treponema sp.	Tibet Agricultural and Animal Husbandry College	LNF	LNF	LNF	-	-	#N/A	#N/A	#N/A	LNF	TGG	213	V	208	H
GCA_016293765	Treponema sp.	Treponema sp.			GCA_016293765	GCA_016293765.1	isolate: MAG032	#N/A	166	ASM1629376v1	GCA_016293765.1	GenBank		Contig	25342	2387496	2020-12-22		PRJNA647157	SAMN16927179	Treponema sp.	Tibet Agricultural and Animal Husbandry College	LNF	LNF	LNF	-	-	#N/A	#N/A	#N/A	LNF	TGG	214	V	209	H
GCA_016293785	Treponema sp.	Treponema sp.			GCA_016293785	GCA_016293785.1	isolate: MAG030	#N/A	166	ASM1629378v1	GCA_016293785.1	GenBank		Contig	24054	2862397	2020-12-22		PRJNA647157	SAMN16927177	Treponema sp.	Tibet Agricultural and Animal Husbandry College	LNF	LNF	LNF	-	-	#N/A	#N/A	#N/A	LNF	TGG	215	V	210	H
GCA_016293915	Treponema sp.	Treponema sp.			GCA_016293915	GCA_016293915.1	isolate: MAG018	JAEDCY010000038.1	166	ASM1629391v1	GCA_016293915.1	GenBank		Contig	61995	2846210	2020-12-22		PRJNA647157	SAMN16927165	Treponema sp.	Tibet Agricultural and Animal Husbandry College	LNF	LNF	LNF	-	-	0	0	1	LNF	TGG	215	V	211	H
GCA_016294035	Treponema sp.	Treponema sp.			GCA_016294035	GCA_016294035.1	isolate: MAG013	#N/A	166	ASM1629403v1	GCA_016294035.1	GenBank		Contig	87770	2412868	2020-12-22		PRJNA647157	SAMN16927160	Treponema sp.	Tibet Agricultural and Animal Husbandry College	LNF	LNF	LNF	-	-	#N/A	#N/A	#N/A	LNF	TGG	213	V	208	H
GCA_016294105	Treponema sp.	Treponema sp.			GCA_016294105	GCA_016294105.1	isolate: MAG007	#N/A	166	ASM1629410v1	GCA_016294105.1	GenBank		Contig	83614	2541617	2020-12-22		PRJNA647157	SAMN16927154	Treponema sp.	Tibet Agricultural and Animal Husbandry College	LNF	LNF	LNF	-	-	0	0	4	LNF	TGG	216	V	212	H
GCA_016295095	Treponema sp.	Treponema sp.			GCA_016295095	GCA_016295095.1	isolate: MAG247	#N/A	166	ASM1629509v1	GCA_016295095.1	GenBank		Contig	14650	1623922	2020-12-22		PRJNA647157	SAMN16927394	Treponema sp.	Tibet Agricultural and Animal Husbandry College	LNF	LNF	LNF	-	-	#N/A	#N/A	#N/A	LNF	TGG	211	V	213	H
GCA_016295405	Treponema porcinum	Treponema porcinum		Other Treponema spp.	GCA_016295405	GCA_016295405.1	isolate: MAG235	#N/A	261392	ASM1629540v1	GCA_016295405.1	GenBank		Contig	108569	1880722	2020-12-22		PRJNA647157	SAMN16927382	Treponema porcinum	Tibet Agricultural and Animal Husbandry College	LNF	LNF	LNF	-	-	#N/A	#N/A	#N/A	LNF	TGG	217	V	214	H
GCA_016296005	Treponema sp.	Treponema sp.			GCA_016296005	GCA_016296005.1	isolate: MAG206	#N/A	166	ASM1629600v1	GCA_016296005.1	GenBank		Contig	16459	2182206	2020-12-22		PRJNA647157	SAMN16927353	Treponema sp.	Tibet Agricultural and Animal Husbandry College	LNF	LNF	LNF	-	-	#N/A	#N/A	#N/A	LNF	TGG	LNF	#N/A	LNF	NA
GCA_016296205	Treponema sp.	Treponema sp.			GCA_016296205	GCA_016296205.1	isolate: MAG194	#N/A	166	ASM1629620v1	GCA_016296205.1	GenBank		Contig	28745	1975293	2020-12-22		PRJNA647157	SAMN16927341	Treponema sp.	Tibet Agricultural and Animal Husbandry College	LNF	LNF	LNF	-	-	#N/A	#N/A	#N/A	LNF	TGG	LNF	#N/A	LNF	NA
GCA_016296575	Treponema sp.	Treponema sp.			GCA_016296575	GCA_016296575.1	isolate: MAG176	#N/A	166	ASM1629657v1	GCA_016296575.1	GenBank		Contig	60891	2436124	2020-12-22		PRJNA647157	SAMN16927323	Treponema sp.	Tibet Agricultural and Animal Husbandry College	LNF	LNF	LNF	-	-	#N/A	#N/A	#N/A	LNF	TGG	218	V	215	H
GCA_016296655	Treponema sp.	Treponema sp.			GCA_016296655	GCA_016296655.1	isolate: MAG172	#N/A	166	ASM1629665v1	GCA_016296655.1	GenBank		Contig	41608	2790157	2020-12-22		PRJNA647157	SAMN16927319	Treponema sp.	Tibet Agricultural and Animal Husbandry College	LNF	LNF	LNF	-	-	0	0	1	LNF	TGG	LNF	#N/A	216	H
GCA_016297035	Treponema sp.	Treponema sp.			GCA_016297035	GCA_016297035.1	isolate: MAG133	#N/A	166	ASM1629703v1	GCA_016297035.1	GenBank		Contig	13863	2724308	2020-12-22		PRJNA647157	SAMN16927280	Treponema sp.	Tibet Agricultural and Animal Husbandry College	LNF	LNF	LNF	-	-	#N/A	#N/A	#N/A	LNF	TGG	219	V	217	H
GCA_016297085	Treponema sp.	Treponema sp.			GCA_016297085	GCA_016297085.1	isolate: MAG131	#N/A	166	ASM1629708v1	GCA_016297085.1	GenBank		Contig	20448	1851891	2020-12-22		PRJNA647157	SAMN16927278	Treponema sp.	Tibet Agricultural and Animal Husbandry College	LNF	LNF	LNF	-	-	#N/A	#N/A	#N/A	LNF	TGG	LNF	#N/A	LNF	NA
GCA_016297105	Treponema sp.	Treponema sp.			GCA_016297105	GCA_016297105.1	isolate: MAG132	#N/A	166	ASM1629710v1	GCA_016297105.1	GenBank		Contig	35484	2070185	2020-12-22		PRJNA647157	SAMN16927279	Treponema sp.	Tibet Agricultural and Animal Husbandry College	LNF	LNF	LNF	-	-	#N/A	#N/A	#N/A	LNF	TGG	LNF	#N/A	LNF	NA
GCA_016297405	Treponema sp.	Treponema sp.			GCA_016297405	GCA_016297405.1	isolate: MAG113	#N/A	166	ASM1629740v1	GCA_016297405.1	GenBank		Contig	25310	2186971	2020-12-22		PRJNA647157	SAMN16927260	Treponema sp.	Tibet Agricultural and Animal Husbandry College	LNF	LNF	LNF	-	-	0	0	1	LNF	TGG	220	V	218	H
GCA_016297415	Treponema sp.	Treponema sp.			GCA_016297415	GCA_016297415.1	isolate: MAG114	#N/A	166	ASM1629741v1	GCA_016297415.1	GenBank		Contig	20041	2136253	2020-12-22		PRJNA647157	SAMN16927261	Treponema sp.	Tibet Agricultural and Animal Husbandry College	LNF	LNF	LNF	-	-	0	0	1	LNF	TGG	LNF	#N/A	PLOT5	NA
GCA_016297805	Treponema sp.	Treponema sp.			GCA_016297805	GCA_016297805.1	isolate: MAG095	#N/A	166	ASM1629780v1	GCA_016297805.1	GenBank		Contig	18765	2597544	2020-12-22		PRJNA647157	SAMN16927242	Treponema sp.	Tibet Agricultural and Animal Husbandry College	LNF	LNF	LNF	-	-	#N/A	#N/A	#N/A	LNF	TGG	221	V	219	H
GCA_016302165	Sphaerochaetaceae bacterium	Sphaerochaetaceae bacterium			GCA_016302165	GCA_016302165.1	isolate: MAG309	#N/A	2791017	ASM1630216v1	GCA_016302165.1	GenBank		Contig	16451	1795755	2020-12-22		PRJNA647157	SAMN16927456	Sphaerochaetaceae bacterium	Tibet Agricultural and Animal Husbandry College	LNF	LNF	LNF	-	-	0	0	1	LNF	TGA	LNF	#N/A	LNF	NA
GCA_016303145	Treponema sp.	Treponema sp.			GCA_016303145	GCA_016303145.1	isolate: MAG260	#N/A	166	ASM1630314v1	GCA_016303145.1	GenBank		Contig	10598	1867589	2020-12-22		PRJNA647157	SAMN16927407	Treponema sp.	Tibet Agricultural and Animal Husbandry College	LNF	LNF	LNF	-	-	#N/A	#N/A	#N/A	LNF	TGG	LNF	#N/A	LNF	NA
GCA_016303285	Sphaerochaetaceae bacterium	Sphaerochaetaceae bacterium			GCA_016303285	GCA_016303285.1	isolate: MAG252	#N/A	2791017	ASM1630328v1	GCA_016303285.1	GenBank		Contig	6873	1760904	2020-12-22		PRJNA647157	SAMN16927399	Sphaerochaetaceae bacterium	Tibet Agricultural and Animal Husbandry College	LNF	LNF	LNF	-	-	#N/A	#N/A	#N/A	LNF	TGA	LNF	#N/A	LNF	NA
GCA_016342385	Spirochaetaceae bacterium	Spirochaetaceae bacterium		Spirochaeta spp.	GCA_016342385	GCA_016342385.1	isolate: MAG4	#N/A	1898206	ASM1634238v1	GCA_016342385.1	GenBank	NCBI Prokaryotic Genome Annotation Pipeline (PGAP)	Contig	9142	4084039	2020-12-23	4002	PRJNA680891	SAMN17025254	Spirochaetaceae bacterium	Royal Netherlands Institute for Sea Research	LNF	LNF	LNF	-	-	0	0	3	LNF	TGA	222	V	220	H
GCA_016342525	Spirochaetales bacterium	Spirochaetales bacterium		Spirochaeta spp.	GCA_016342525	GCA_016342525.1	isolate: MAG1	#N/A	2026792	ASM1634252v1	GCA_016342525.1	GenBank	NCBI Prokaryotic Genome Annotation Pipeline (PGAP)	Contig	308999	5008763	2020-12-23	4534	PRJNA680891	SAMN17025251	Spirochaetales bacterium	Royal Netherlands Institute for Sea Research	LNF	LNF	LNF	-	-	#N/A	#N/A	#N/A	LNF	TGA	223	V	221	H
GCA_016342585	Spirochaetales bacterium	Spirochaetales bacterium		Spirochaeta spp.	GCA_016342585	GCA_016342585.1	isolate: MAG2	JAEINK010000122.1	2026792	ASM1634258v1	GCA_016342585.1	GenBank	NCBI Prokaryotic Genome Annotation Pipeline (PGAP)	Contig	67442	5015474	2020-12-23	4391	PRJNA680891	SAMN17025252	Spirochaetales bacterium	Royal Netherlands Institute for Sea Research	LNF	LNF	LNF	-	-	3	0	3	LNF	TGA	224	V	222	H
GCA_016342655	Sphaerochaeta sp.	Sphaerochaeta sp.			GCA_016342655	GCA_016342655.1	isolate: MAG3	#N/A	1972642	ASM1634265v1	GCA_016342655.1	GenBank	NCBI Prokaryotic Genome Annotation Pipeline (PGAP)	Contig	42741	3908051	2020-12-23	3677	PRJNA680891	SAMN17025253	Sphaerochaeta sp.	Royal Netherlands Institute for Sea Research	LNF	LNF	LNF	-	-	2	0	1	LNF	TGG	225	V	223	H
GCA_016649775	Spirochaetaceae bacterium	Spirochaetaceae bacterium		Spirochaeta spp.	GCA_016649775	GCA_016649775.1	isolate: 5_8_m_bin3	#N/A	1898206	ASM1664977v1	GCA_016649775.1	GenBank	NCBI Prokaryotic Genome Annotation Pipeline (PGAP)	Contig	8820	2387211	2021-01-15	2250	PRJNA680161	SAMN16871448	Spirochaetaceae bacterium	Princeton University	LNF	LNF	LNF	-	-	0	0	2	LNF	TGA	LNF	#N/A	LNF	NA
GCA_016744925	Spirochaetaceae bacterium	Spirochaetaceae bacterium		Spirochaeta spp.	GCA_016744925	GCA_016744925.1	isolate: BB7	#N/A	1898206	ASM1674492v1	GCA_016744925.1	GenBank		Scaffold	15513	4872961	2021-01-22		PRJNA606180	SAMN16086333	Spirochaetaceae bacterium	ProBone	LNF	LNF	LNF	-	-	0	0	2	LNF	TGA	LNF	#N/A	LNF	NA
GCA_016794765	Spirochaetaceae bacterium	Spirochaetaceae bacterium		Spirochaeta spp.	GCA_016794765	GCA_016794765.1	isolate: new MAG-63	#N/A	1898206	ASM1679476v1	GCA_016794765.1	GenBank	NCBI Prokaryotic Genome Annotation Pipeline (PGAP)	Contig	7468	3704643	2021-02-01	3624	PRJNA592128	SAMN17180946	Spirochaetaceae bacterium	Micoorganism	LNF	LNF	LNF	-	-	0	0	1	LNF	TGA	LNF	#N/A	LNF	NA
GCA_016839055	Spirochaetales bacterium	Spirochaetales bacterium		Spirochaeta spp.	GCA_016839055	GCA_016839055.1	isolate: bin_125	#N/A	2026792	ASM1683905v1	GCA_016839055.1	GenBank		Contig	308999	5008763	2021-02-09		PRJNA673800	SAMN16623539	Spirochaetales bacterium	Royal Netherlands Institute for Sea Research	LNF	LNF	LNF	-	-	#N/A	#N/A	#N/A	LNF	TGA	223	V	221	H
GCA_016841845	Sediminispirochaeta bajacaliforniensis	Sediminispirochaeta bajacaliforniensis		Spirochaeta spp.	GCA_016841845	GCA_016841845.1	isolate: B5_bin.8	#N/A	148	ASM1684184v1	GCA_016841845.1	GenBank		Scaffold	3136	2641100	2021-02-09		PRJNA630030	SAMN14918426	Sediminispirochaeta bajacaliforniensis	University of Bremen	LNF	LNF	LNF	-	-	#N/A	#N/A	#N/A	LNF	#N/A	LNF	#N/A	LNF	NA
GCA_016926955	Spirochaetales bacterium	Spirochaetales bacterium		Spirochaeta spp.	GCA_016926955	GCA_016926955.1	isolate: Zod_Metabat.547	JAFGNN010000030.1	2026792	ASM1692695v1	GCA_016926955.1	GenBank	NCBI Prokaryotic Genome Annotation Pipeline (PGAP)	Contig	55082	3376908	2021-02-24	2948	PRJNA690107	SAMN17242093	Spirochaetales bacterium	Oklahoma State University	LNF	LNF	LNF	-	-	#N/A	#N/A	#N/A	LNF	TGA	226	V	LNF	NA
GCA_016928415	Spirochaetales bacterium	Spirochaetales bacterium		Spirochaeta spp.	GCA_016928415	GCA_016928415.1	isolate: Zod_Metabat.353	#N/A	2026792	ASM1692841v1	GCA_016928415.1	GenBank	NCBI Prokaryotic Genome Annotation Pipeline (PGAP)	Contig	29527	5111004	2021-02-24	4317	PRJNA690107	SAMN17242022	Spirochaetales bacterium	Oklahoma State University	LNF	LNF	LNF	-	-	0	0	1	LNF	TGA	227	V	224	H
GCA_016928955	Spirochaetales bacterium	Spirochaetales bacterium		Spirochaeta spp.	GCA_016928955	GCA_016928955.1	isolate: Zod_Metabat.296	JAFGJV010000029.1	2026792	ASM1692895v1	GCA_016928955.1	GenBank	NCBI Prokaryotic Genome Annotation Pipeline (PGAP)	Contig	67623	2866226	2021-02-24	2490	PRJNA690107	SAMN17241997	Spirochaetales bacterium	Oklahoma State University	LNF	LNF	LNF	-	-	#N/A	#N/A	#N/A	LNF	TGA	228	V	LNF	NA
GCA_016929065	Spirochaetales bacterium	Spirochaetales bacterium		Spirochaeta spp.	GCA_016929065	GCA_016929065.1	isolate: Zod_Metabat.281	#N/A	2026792	ASM1692906v1	GCA_016929065.1	GenBank	NCBI Prokaryotic Genome Annotation Pipeline (PGAP)	Contig	83640	3485276	2021-02-24	3175	PRJNA690107	SAMN17241990	Spirochaetales bacterium	Oklahoma State University	LNF	LNF	LNF	-	-	#N/A	#N/A	#N/A	LNF	TGA	229	V	LNF	NA
GCA_016929605	Spirochaetales bacterium	Spirochaetales bacterium		Spirochaeta spp.	GCA_016929605	GCA_016929605.1	isolate: Zod_Metabat.209	#N/A	2026792	ASM1692960v1	GCA_016929605.1	GenBank	NCBI Prokaryotic Genome Annotation Pipeline (PGAP)	Contig	18208	2163526	2021-02-24	2084	PRJNA690107	SAMN17241962	Spirochaetales bacterium	Oklahoma State University	LNF	LNF	LNF	-	-	#N/A	#N/A	#N/A	LNF	TGA	LNF	#N/A	225	H
GCA_016929935	Spirochaetales bacterium	Spirochaetales bacterium		Spirochaeta spp.	GCA_016929935	GCA_016929935.1	isolate: Zod_Metabat.156	#N/A	2026792	ASM1692993v1	GCA_016929935.1	GenBank	NCBI Prokaryotic Genome Annotation Pipeline (PGAP)	Contig	28219	3738850	2021-02-24	3330	PRJNA690107	SAMN17241945	Spirochaetales bacterium	Oklahoma State University	LNF	LNF	LNF	-	-	#N/A	#N/A	#N/A	LNF	TGA	230	V	226	H
GCA_016930085	Spirochaetales bacterium	Spirochaetales bacterium		Spirochaeta spp.	GCA_016930085	GCA_016930085.1	isolate: Zod_Metabat.1464	JAFGHO010000029.1	2026792	ASM1693008v1	GCA_016930085.1	GenBank	NCBI Prokaryotic Genome Annotation Pipeline (PGAP)	Contig	59675	5363805	2021-02-24	4441	PRJNA690107	SAMN17241938	Spirochaetales bacterium	Oklahoma State University	LNF	LNF	LNF	-	-	0	0	1	LNF	TGA	231	V	227	H
GCA_016930115	Spirochaetales bacterium	Spirochaetales bacterium		Spirochaeta spp.	GCA_016930115	GCA_016930115.1	isolate: Zod_Metabat.1463	#N/A	2026792	ASM1693011v1	GCA_016930115.1	GenBank	NCBI Prokaryotic Genome Annotation Pipeline (PGAP)	Contig	9025	2525994	2021-02-24	2493	PRJNA690107	SAMN17241937	Spirochaetales bacterium	Oklahoma State University	LNF	LNF	LNF	-	-	#N/A	#N/A	#N/A	LNF	TGA	232	V	228	H
GCA_016930675	Spirochaetales bacterium	Spirochaetales bacterium		Spirochaeta spp.	GCA_016930675	GCA_016930675.1	isolate: Zod_Metabat.1377	JAFGGG010000014.1	2026792	ASM1693067v1	GCA_016930675.1	GenBank	NCBI Prokaryotic Genome Annotation Pipeline (PGAP)	Contig	102953	3230593	2021-02-24	2968	PRJNA690107	SAMN17241904	Spirochaetales bacterium	Oklahoma State University	LNF	LNF	LNF	-	-	0	1	0	LF	TGA	233	V	229	H
GCA_016930895	Spirochaetales bacterium	Spirochaetales bacterium		Spirochaeta spp.	GCA_016930895	GCA_016930895.1	isolate: Zod_Metabat.1342	#N/A	2026792	ASM1693089v1	GCA_016930895.1	GenBank	NCBI Prokaryotic Genome Annotation Pipeline (PGAP)	Contig	8232	4253845	2021-02-24	4254	PRJNA690107	SAMN17241893	Spirochaetales bacterium	Oklahoma State University	LNF	LNF	LNF	-	-	#N/A	#N/A	#N/A	LNF	TGA	LNF	#N/A	LNF	NA
GCA_016932135	Spirochaetales bacterium	Spirochaetales bacterium		Spirochaeta spp.	GCA_016932135	GCA_016932135.1	isolate: Zod_Metabat.1170	#N/A	2026792	ASM1693213v1	GCA_016932135.1	GenBank	NCBI Prokaryotic Genome Annotation Pipeline (PGAP)	Contig	18934	3256449	2021-02-24	3110	PRJNA690107	SAMN17241829	Spirochaetales bacterium	Oklahoma State University	LNF	LNF	LNF	-	-	0	0	2	LNF	TGA	234	V	230	H
GCA_016934415	Spirochaetales bacterium	Spirochaetales bacterium		Spirochaeta spp.	GCA_016934415	GCA_016934415.1	isolate: Zod_Metabat.934	#N/A	2026792	ASM1693441v1	GCA_016934415.1	GenBank	NCBI Prokaryotic Genome Annotation Pipeline (PGAP)	Contig	55726	4056940	2021-02-24	3587	PRJNA690107	SAMN17243390	Spirochaetales bacterium	Oklahoma State University	LNF	LNF	LNF	-	-	#N/A	#N/A	#N/A	LNF	TGA	235	V	231	H
GCA_016934975	Spirochaetales bacterium	Spirochaetales bacterium		Spirochaeta spp.	GCA_016934975	GCA_016934975.1	isolate: Zod_Metabat.855	#N/A	2026792	ASM1693497v1	GCA_016934975.1	GenBank	NCBI Prokaryotic Genome Annotation Pipeline (PGAP)	Contig	13594	6798499	2021-02-24	5446	PRJNA690107	SAMN17243363	Spirochaetales bacterium	Oklahoma State University	LNF	LNF	LNF	-	-	0	0	1	LNF	TGA	236	V	LNF	NA
GCA_016935695	Spirochaetales bacterium	Spirochaetales bacterium		Spirochaeta spp.	GCA_016935695	GCA_016935695.1	isolate: Zod_Metabat.752	#N/A	2026792	ASM1693569v1	GCA_016935695.1	GenBank	NCBI Prokaryotic Genome Annotation Pipeline (PGAP)	Contig	26902	2983344	2021-02-24	2701	PRJNA690107	SAMN17243327	Spirochaetales bacterium	Oklahoma State University	LNF	LNF	LNF	-	-	#N/A	#N/A	#N/A	LNF	TGA	237	V	232	H
GCA_016935715	Spirochaetales bacterium	Spirochaetales bacterium		Spirochaeta spp.	GCA_016935715	GCA_016935715.1	isolate: Zod_Metabat.745	#N/A	2026792	ASM1693571v1	GCA_016935715.1	GenBank	NCBI Prokaryotic Genome Annotation Pipeline (PGAP)	Contig	9965	3288469	2021-02-24	3208	PRJNA690107	SAMN17243325	Spirochaetales bacterium	Oklahoma State University	LNF	LNF	LNF	-	-	0	0	1	LNF	TGA	238	V	LNF	NA
GCA_016935735	Spirochaetales bacterium	Spirochaetales bacterium		Spirochaeta spp.	GCA_016935735	GCA_016935735.1	isolate: Zod_Metabat.749	#N/A	2026792	ASM1693573v1	GCA_016935735.1	GenBank	NCBI Prokaryotic Genome Annotation Pipeline (PGAP)	Contig	23092	6753453	2021-02-24	5480	PRJNA690107	SAMN17243326	Spirochaetales bacterium	Oklahoma State University	LNF	LNF	LNF	-	-	0	0	1	LNF	TGA	239	V	LNF	NA
GCA_016936115	Spirochaetales bacterium	Spirochaetales bacterium		Spirochaeta spp.	GCA_016936115	GCA_016936115.1	isolate: Zod_Metabat.700	#N/A	2026792	ASM1693611v1	GCA_016936115.1	GenBank	NCBI Prokaryotic Genome Annotation Pipeline (PGAP)	Contig	14534	3932230	2021-02-24	3943	PRJNA690107	SAMN17243306	Spirochaetales bacterium	Oklahoma State University	LNF	LNF	LNF	-	-	#N/A	#N/A	#N/A	LNF	TGA	240	V	233	H
GCA_016936295	Spirochaetales bacterium	Spirochaetales bacterium		Spirochaeta spp.	GCA_016936295	GCA_016936295.1	isolate: ZodW_Metabat.93	#N/A	2026792	ASM1693629v1	GCA_016936295.1	GenBank	NCBI Prokaryotic Genome Annotation Pipeline (PGAP)	Contig	13965	2847966	2021-02-24	2824	PRJNA690107	SAMN17244529	Spirochaetales bacterium	Oklahoma State University	LNF	LNF	LNF	-	-	0	0	1	LNF	TGA	241	V	234	H
GCA_016936555	Spirochaetales bacterium	Spirochaetales bacterium		Spirochaeta spp.	GCA_016936555	GCA_016936555.1	isolate: ZodW_Metabat.41	#N/A	2026792	ASM1693655v1	GCA_016936555.1	GenBank	NCBI Prokaryotic Genome Annotation Pipeline (PGAP)	Contig	59100	4727195	2021-02-24	4281	PRJNA690107	SAMN17244517	Spirochaetales bacterium	Oklahoma State University	LNF	LNF	LNF	-	-	0	0	2	LNF	TGA	242	V	235	H
GCA_016936615	Spirochaetales bacterium	Spirochaetales bacterium		Spirochaeta spp.	GCA_016936615	GCA_016936615.1	isolate: ZodW_Metabat.38	#N/A	2026792	ASM1693661v1	GCA_016936615.1	GenBank	NCBI Prokaryotic Genome Annotation Pipeline (PGAP)	Contig	27448	3256282	2021-02-24	2796	PRJNA690107	SAMN17244513	Spirochaetales bacterium	Oklahoma State University	LNF	LNF	LNF	-	-	#N/A	#N/A	#N/A	LNF	TGA	243	V	LNF	NA
GCA_016937215	Spirochaetales bacterium	Spirochaetales bacterium		Spirochaeta spp.	GCA_016937215	GCA_016937215.1	isolate: ZodW_Metabat.242	#N/A	2026792	ASM1693721v1	GCA_016937215.1	GenBank	NCBI Prokaryotic Genome Annotation Pipeline (PGAP)	Contig	24094	5088767	2021-02-24	3983	PRJNA690107	SAMN17244482	Spirochaetales bacterium	Oklahoma State University	LNF	LNF	LNF	-	-	#N/A	#N/A	#N/A	LNF	TGA	LNF	#N/A	PLOT3	NA
GCA_016938205	Spirochaetales bacterium	Spirochaetales bacterium		Spirochaeta spp.	GCA_016938205	GCA_016938205.1	isolate: ZodW_Metabat.118	JAFGVB010000166.1	2026792	ASM1693820v1	GCA_016938205.1	GenBank	NCBI Prokaryotic Genome Annotation Pipeline (PGAP)	Contig	7434	2252584	2021-02-24	2209	PRJNA690107	SAMN17244449	Spirochaetales bacterium	Oklahoma State University	LNF	LNF	LNF	-	-	#N/A	#N/A	#N/A	LNF	TGA	244	V	236	H
GCA_016938475	Sphaerochaetaceae bacterium	Sphaerochaetaceae bacterium			GCA_016938475	GCA_016938475.1	isolate: ZodW_maxbin.202	#N/A	2791017	ASM1693847v1	GCA_016938475.1	GenBank	NCBI Prokaryotic Genome Annotation Pipeline (PGAP)	Contig	14112	3066969	2021-02-24	2937	PRJNA690107	SAMN17244437	Sphaerochaetaceae bacterium	Oklahoma State University	LNF	LNF	LNF	-	-	#N/A	#N/A	#N/A	LNF	TGA	245	V	237	H
GCA_016938515	Spirochaetales bacterium	Spirochaetales bacterium		Spirochaeta spp.	GCA_016938515	GCA_016938515.1	isolate: ZodW_maxbin.191	#N/A	2026792	ASM1693851v1	GCA_016938515.1	GenBank	NCBI Prokaryotic Genome Annotation Pipeline (PGAP)	Contig	5899	2553449	2021-02-24	2610	PRJNA690107	SAMN17244434	Spirochaetales bacterium	Oklahoma State University	LNF	LNF	LNF	-	-	#N/A	#N/A	#N/A	LNF	TGA	LNF	#N/A	238	H
GCA_017379635	Treponema sp.	Treponema sp.			GCA_017379635	GCA_017379635.1	isolate: RGIG169	#N/A	166	ASM1737963v1	GCA_017379635.1	GenBank	NCBI Prokaryotic Genome Annotation Pipeline (PGAP)	Contig	6066	1837439	2021-03-18	1816	PRJNA657473	SAMN16340516	Treponema sp.	Nanjing Agricultural University	LNF	LNF	LNF	-	-	0	0	3	LNF	TGG	LNF	#N/A	LNF	NA
GCA_017380925	Treponema sp.	Treponema sp.			GCA_017380925	GCA_017380925.1	isolate: RGIG357	#N/A	166	ASM1738092v1	GCA_017380925.1	GenBank	NCBI Prokaryotic Genome Annotation Pipeline (PGAP)	Contig	18222	2087550	2021-03-18	1839	PRJNA657473	SAMN16340704	Treponema sp.	Nanjing Agricultural University	LNF	LNF	LNF	-	-	0	0	1	LNF	TGG	LNF	#N/A	LNF	NA
GCA_017381365	Treponema sp.	Treponema sp.			GCA_017381365	GCA_017381365.1	isolate: RGIG338	#N/A	166	ASM1738136v1	GCA_017381365.1	GenBank	NCBI Prokaryotic Genome Annotation Pipeline (PGAP)	Contig	43895	2582492	2021-03-18	2337	PRJNA657473	SAMN16340685	Treponema sp.	Nanjing Agricultural University	LNF	LNF	LNF	-	-	#N/A	#N/A	#N/A	LNF	TGG	246	V	239	H
GCA_017381535	Treponema sp.	Treponema sp.			GCA_017381535	GCA_017381535.1	isolate: RGIG329	JAFOBZ010000121.1	166	ASM1738153v1	GCA_017381535.1	GenBank	NCBI Prokaryotic Genome Annotation Pipeline (PGAP)	Contig	4094	2316711	2021-03-18	2378	PRJNA657473	SAMN16340676	Treponema sp.	Nanjing Agricultural University	LNF	LNF	LNF	-	-	0	1	2	LF	TGG	247	V	LNF	NA
GCA_017381995	Treponema sp.	Treponema sp.			GCA_017381995	GCA_017381995.1	isolate: RGIG307	#N/A	166	ASM1738199v1	GCA_017381995.1	GenBank	NCBI Prokaryotic Genome Annotation Pipeline (PGAP)	Contig	8559	2083073	2021-03-18	1963	PRJNA657473	SAMN16340654	Treponema sp.	Nanjing Agricultural University	LNF	LNF	LNF	-	-	0	0	2	LNF	TGG	LNF	#N/A	LNF	NA
GCA_017382775	Spirochaetaceae bacterium	Spirochaetaceae bacterium		Spirochaeta spp.	GCA_017382775	GCA_017382775.1	isolate: RGIG268	#N/A	1898206	ASM1738277v1	GCA_017382775.1	GenBank	NCBI Prokaryotic Genome Annotation Pipeline (PGAP)	Contig	5893	1439698	2021-03-18	1487	PRJNA657473	SAMN16340615	Spirochaetaceae bacterium	Nanjing Agricultural University	LNF	LNF	LNF	-	-	#N/A	#N/A	#N/A	LNF	TGA	248	V	ALM	NA
GCA_017383645	Treponema sp.	Treponema sp.			GCA_017383645	GCA_017383645.1	isolate: RGIG177	#N/A	166	ASM1738364v1	GCA_017383645.1	GenBank	NCBI Prokaryotic Genome Annotation Pipeline (PGAP)	Contig	5081	2065039	2021-03-18	2108	PRJNA657473	SAMN16340524	Treponema sp.	Nanjing Agricultural University	LNF	LNF	LNF	-	-	0	0	4	LNF	TGG	249	V	240	H
GCA_017384305	Treponema sp.	Treponema sp.			GCA_017384305	GCA_017384305.1	isolate: RGIG116	#N/A	166	ASM1738430v1	GCA_017384305.1	GenBank	NCBI Prokaryotic Genome Annotation Pipeline (PGAP)	Contig	8544	2766002	2021-03-18	2661	PRJNA657473	SAMN16340463	Treponema sp.	Nanjing Agricultural University	LNF	LNF	LNF	-	-	0	0	4	LNF	TGG	LNF	#N/A	LNF	NA
GCA_017384325	Spirochaetales bacterium	Spirochaetales bacterium		Spirochaeta spp.	GCA_017384325	GCA_017384325.1	isolate: RGIG119	#N/A	2026792	ASM1738432v1	GCA_017384325.1	GenBank	NCBI Prokaryotic Genome Annotation Pipeline (PGAP)	Contig	5200	1387846	2021-03-18	1449	PRJNA657473	SAMN16340466	Spirochaetales bacterium	Nanjing Agricultural University	LNF	LNF	LNF	-	-	#N/A	#N/A	#N/A	LNF	TGA	LNF	#N/A	LNF	NA
GCA_017384465	Spirochaetales bacterium	Spirochaetales bacterium		Spirochaeta spp.	GCA_017384465	GCA_017384465.1	isolate: RGIG114	JAFNTS010000437.1	2026792	ASM1738446v1	GCA_017384465.1	GenBank	NCBI Prokaryotic Genome Annotation Pipeline (PGAP)	Contig	3030	1304947	2021-03-18	1504	PRJNA657473	SAMN16340461	Spirochaetales bacterium	Nanjing Agricultural University	LNF	LNF	LNF	-	-	0	1	0	LF	TGA	LNF	#N/A	LNF	NA
GCA_017384725	Treponema sp.	Treponema sp.			GCA_017384725	GCA_017384725.1	isolate: RGIG100	#N/A	166	ASM1738472v1	GCA_017384725.1	GenBank	NCBI Prokaryotic Genome Annotation Pipeline (PGAP)	Contig	3664	2638504	2021-03-18	2662	PRJNA657473	SAMN16340447	Treponema sp.	Nanjing Agricultural University	LNF	LNF	LNF	-	-	0	0	4	LNF	TGG	47	V	241	H
GCA_017384995	Treponema sp.	Treponema sp.			GCA_017384995	GCA_017384995.1	isolate: RGIG85	#N/A	166	ASM1738499v1	GCA_017384995.1	GenBank	NCBI Prokaryotic Genome Annotation Pipeline (PGAP)	Contig	13311	1854773	2021-03-18	1743	PRJNA657473	SAMN16340432	Treponema sp.	Nanjing Agricultural University	LNF	LNF	LNF	-	-	0	0	1	LNF	TGG	LNF	#N/A	LNF	NA
GCA_017385865	Treponema sp.	Treponema sp.			GCA_017385865	GCA_017385865.1	isolate: RGIG43	#N/A	166	ASM1738586v1	GCA_017385865.1	GenBank	NCBI Prokaryotic Genome Annotation Pipeline (PGAP)	Contig	2570	1760644	2021-03-18	1821	PRJNA657473	SAMN16340390	Treponema sp.	Nanjing Agricultural University	LNF	LNF	LNF	-	-	#N/A	#N/A	#N/A	LNF	TGG	LNF	#N/A	242	H
GCA_017385925	Treponema sp.	Treponema sp.			GCA_017385925	GCA_017385925.1	isolate: RGIG38	JAFNQU010000014.1	166	ASM1738592v1	GCA_017385925.1	GenBank	NCBI Prokaryotic Genome Annotation Pipeline (PGAP)	Contig	47974	2082633	2021-03-18	1878	PRJNA657473	SAMN16340385	Treponema sp.	Nanjing Agricultural University	LNF	LNF	LNF	-	-	#N/A	#N/A	#N/A	LNF	TGG	250	V	243	H
GCA_017386145	Treponema sp.	Treponema sp.			GCA_017386145	GCA_017386145.1	isolate: RGIG27	#N/A	166	ASM1738614v1	GCA_017386145.1	GenBank	NCBI Prokaryotic Genome Annotation Pipeline (PGAP)	Contig	4949	3088046	2021-03-18	3026	PRJNA657473	SAMN16340374	Treponema sp.	Nanjing Agricultural University	LNF	LNF	LNF	-	-	0	0	1	LNF	TGG	47	V	244	H
GCA_017386165	Treponema sp.	Treponema sp.			GCA_017386165	GCA_017386165.1	isolate: RGIG28	JAFNQK010000174.1	166	ASM1738616v1	GCA_017386165.1	GenBank	NCBI Prokaryotic Genome Annotation Pipeline (PGAP)	Contig	8918	2719577	2021-03-18	2799	PRJNA657473	SAMN16340375	Treponema sp.	Nanjing Agricultural University	LNF	LNF	LNF	-	-	0	0	3	LNF	TGG	251	V	245	H
GCA_017386425	Treponema sp.	Treponema sp.			GCA_017386425	GCA_017386425.1	isolate: RGIG15	#N/A	166	ASM1738642v1	GCA_017386425.1	GenBank	NCBI Prokaryotic Genome Annotation Pipeline (PGAP)	Contig	3451	2442242	2021-03-18	2495	PRJNA657473	SAMN16340362	Treponema sp.	Nanjing Agricultural University	LNF	LNF	LNF	-	-	0	0	2	LNF	TGG	LNF	#N/A	PLOT3	NA
GCA_017387345	Treponema sp.	Treponema sp.			GCA_017387345	GCA_017387345.1	isolate: RGIG421	JAFOFN010000205.1	166	ASM1738734v1	GCA_017387345.1	GenBank	NCBI Prokaryotic Genome Annotation Pipeline (PGAP)	Contig	4649	1522277	2021-03-18	1597	PRJNA657473	SAMN16340768	Treponema sp.	Nanjing Agricultural University	LNF	LNF	LNF	-	-	0	0	1	LNF	TGG	LNF	#N/A	LNF	NA
GCA_017387415	Treponema sp.	Treponema sp.			GCA_017387415	GCA_017387415.1	isolate: RGIG414	#N/A	166	ASM1738741v1	GCA_017387415.1	GenBank	NCBI Prokaryotic Genome Annotation Pipeline (PGAP)	Contig	18523	1273814	2021-03-18	1194	PRJNA657473	SAMN16340761	Treponema sp.	Nanjing Agricultural University	LNF	LNF	LNF	-	-	#N/A	#N/A	#N/A	LNF	TGG	LNF	#N/A	NIPHEM	NA
GCA_017387625	Spirochaetaceae bacterium	Spirochaetaceae bacterium		Spirochaeta spp.	GCA_017387625	GCA_017387625.1	isolate: RGIG405	#N/A	1898206	ASM1738762v1	GCA_017387625.1	GenBank	NCBI Prokaryotic Genome Annotation Pipeline (PGAP)	Contig	4626	1552483	2021-03-18	1637	PRJNA657473	SAMN16340752	Spirochaetaceae bacterium	Nanjing Agricultural University	LNF	LNF	LNF	-	-	#N/A	#N/A	#N/A	LNF	TGA	LNF	#N/A	LNF	NA
GCA_017388625	Treponema sp.	Treponema sp.			GCA_017388625	GCA_017388625.1	isolate: RGIG1165	#N/A	166	ASM1738862v1	GCA_017388625.1	GenBank	NCBI Prokaryotic Genome Annotation Pipeline (PGAP)	Contig	4141	2836789	2021-03-18	2858	PRJNA657473	SAMN16341533	Treponema sp.	Nanjing Agricultural University	LNF	LNF	LNF	-	-	0	0	5	LNF	TGG	47	V	246	H
GCA_017389745	Treponema sp.	Treponema sp.			GCA_017389745	GCA_017389745.1	isolate: RGIG1055	#N/A	166	ASM1738974v1	GCA_017389745.1	GenBank	NCBI Prokaryotic Genome Annotation Pipeline (PGAP)	Contig	5616	3124248	2021-03-18	3011	PRJNA657473	SAMN16341423	Treponema sp.	Nanjing Agricultural University	LNF	LNF	LNF	-	-	0	0	4	LNF	TGG	47	V	1247	H
GCA_017390125	Treponema sp.	Treponema sp.			GCA_017390125	GCA_017390125.1	isolate: RGIG1025	#N/A	166	ASM1739012v1	GCA_017390125.1	GenBank	NCBI Prokaryotic Genome Annotation Pipeline (PGAP)	Contig	9105	1569813	2021-03-18	1489	PRJNA657473	SAMN16341393	Treponema sp.	Nanjing Agricultural University	LNF	LNF	LNF	-	-	0	0	1	LNF	TGG	LNF	#N/A	LNF	NA
GCA_017390745	Treponema sp.	Treponema sp.			GCA_017390745	GCA_017390745.1	isolate: RGIG974	#N/A	166	ASM1739074v1	GCA_017390745.1	GenBank	NCBI Prokaryotic Genome Annotation Pipeline (PGAP)	Contig	5488	1433422	2021-03-18	1465	PRJNA657473	SAMN16341321	Treponema sp.	Nanjing Agricultural University	LNF	LNF	LNF	-	-	#N/A	#N/A	#N/A	LNF	TGG	252	V	LNF	NA
GCA_017391775	Spirochaetaceae bacterium	Spirochaetaceae bacterium		Spirochaeta spp.	GCA_017391775	GCA_017391775.1	isolate: RGIG890	#N/A	1898206	ASM1739177v1	GCA_017391775.1	GenBank	NCBI Prokaryotic Genome Annotation Pipeline (PGAP)	Contig	2706	1520114	2021-03-18	1719	PRJNA657473	SAMN16341237	Spirochaetaceae bacterium	Nanjing Agricultural University	LNF	LNF	LNF	-	-	#N/A	#N/A	#N/A	LNF	TGA	LNF	#N/A	LNF	NA
GCA_017391915	Treponema sp.	Treponema sp.			GCA_017391915	GCA_017391915.1	isolate: RGIG881	#N/A	166	ASM1739191v1	GCA_017391915.1	GenBank	NCBI Prokaryotic Genome Annotation Pipeline (PGAP)	Contig	6282	2002266	2021-03-18	1968	PRJNA657473	SAMN16341228	Treponema sp.	Nanjing Agricultural University	LNF	LNF	LNF	-	-	0	0	2	LNF	TGG	249	V	240	H
GCA_017392185	Treponema sp.	Treponema sp.			GCA_017392185	GCA_017392185.1	isolate: RGIG845	JAFOVV010000237.1	166	ASM1739218v1	GCA_017392185.1	GenBank	NCBI Prokaryotic Genome Annotation Pipeline (PGAP)	Contig	15840	2684956	2021-03-18	2464	PRJNA657473	SAMN16341192	Treponema sp.	Nanjing Agricultural University	LNF	LNF	LNF	-	-	0	0	2	LNF	TGG	LNF	#N/A	LNF	NA
GCA_017392685	Treponema sp.	Treponema sp.			GCA_017392685	GCA_017392685.1	isolate: RGIG768	#N/A	166	ASM1739268v1	GCA_017392685.1	GenBank	NCBI Prokaryotic Genome Annotation Pipeline (PGAP)	Contig	2845	2122560	2021-03-18	2155	PRJNA657473	SAMN16341115	Treponema sp.	Nanjing Agricultural University	LNF	LNF	LNF	-	-	#N/A	#N/A	#N/A	LNF	TGG	47	V	LNF	NA
GCA_017392805	Treponema sp.	Treponema sp.			GCA_017392805	GCA_017392805.1	isolate: RGIG761	#N/A	166	ASM1739280v1	GCA_017392805.1	GenBank	NCBI Prokaryotic Genome Annotation Pipeline (PGAP)	Contig	5897	2514729	2021-03-18	2419	PRJNA657473	SAMN16341108	Treponema sp.	Nanjing Agricultural University	LNF	LNF	LNF	-	-	0	0	2	LNF	TGG	47	V	43	H
GCA_017392945	Treponema sp.	Treponema sp.			GCA_017392945	GCA_017392945.1	isolate: RGIG756	JAFOSK010000135.1	166	ASM1739294v1	GCA_017392945.1	GenBank	NCBI Prokaryotic Genome Annotation Pipeline (PGAP)	Contig	28086	2660378	2021-03-18	2344	PRJNA657473	SAMN16341103	Treponema sp.	Nanjing Agricultural University	LNF	LNF	LNF	-	-	0	0	2	LNF	TGG	LNF	#N/A	LNF	NA
GCA_017393225	Treponema sp.	Treponema sp.			GCA_017393225	GCA_017393225.1	isolate: RGIG735	#N/A	166	ASM1739322v1	GCA_017393225.1	GenBank	NCBI Prokaryotic Genome Annotation Pipeline (PGAP)	Contig	3419	3591957	2021-03-18	3685	PRJNA657473	SAMN16341082	Treponema sp.	Nanjing Agricultural University	LNF	LNF	LNF	-	-	0	0	4	LNF	TGG	47	V	43	H
GCA_017393355	Treponema sp.	Treponema sp.			GCA_017393355	GCA_017393355.1	isolate: RGIG728	JAFORI010000278.1	166	ASM1739335v1	GCA_017393355.1	GenBank	NCBI Prokaryotic Genome Annotation Pipeline (PGAP)	Contig	5510	2426220	2021-03-18	2353	PRJNA657473	SAMN16341075	Treponema sp.	Nanjing Agricultural University	LNF	LNF	LNF	-	-	0	0	2	LNF	TGG	253	V	43	H
GCA_017393705	Treponema sp.	Treponema sp.			GCA_017393705	GCA_017393705.1	isolate: RGIG712	#N/A	166	ASM1739370v1	GCA_017393705.1	GenBank	NCBI Prokaryotic Genome Annotation Pipeline (PGAP)	Contig	2864	1928940	2021-03-18	2097	PRJNA657473	SAMN16341059	Treponema sp.	Nanjing Agricultural University	LNF	LNF	LNF	-	-	#N/A	#N/A	#N/A	LNF	TGG	LNF	#N/A	247	H
GCA_017393985	Treponema sp.	Treponema sp.			GCA_017393985	GCA_017393985.1	isolate: RGIG697	JAFOQD010000389.1	166	ASM1739398v1	GCA_017393985.1	GenBank	NCBI Prokaryotic Genome Annotation Pipeline (PGAP)	Contig	4686	3038106	2021-03-18	3033	PRJNA657473	SAMN16341044	Treponema sp.	Nanjing Agricultural University	LNF	LNF	LNF	-	-	0	0	4	LNF	TGG	47	V	248	H
GCA_017394055	Treponema sp.	Treponema sp.			GCA_017394055	GCA_017394055.1	isolate: RGIG690	#N/A	166	ASM1739405v1	GCA_017394055.1	GenBank	NCBI Prokaryotic Genome Annotation Pipeline (PGAP)	Contig	6730	2221122	2021-03-18	2162	PRJNA657473	SAMN16341037	Treponema sp.	Nanjing Agricultural University	LNF	LNF	LNF	-	-	0	0	1	LNF	TGG	LNF	#N/A	LNF	NA
GCA_017394145	Treponema sp.	Treponema sp.			GCA_017394145	GCA_017394145.1	isolate: RGIG688	#N/A	166	ASM1739414v1	GCA_017394145.1	GenBank	NCBI Prokaryotic Genome Annotation Pipeline (PGAP)	Contig	5147	2115892	2021-03-18	2003	PRJNA657473	SAMN16341035	Treponema sp.	Nanjing Agricultural University	LNF	LNF	LNF	-	-	0	0	1	LNF	TGG	47	V	43	H
GCA_017394945	Spirochaetales bacterium	Spirochaetales bacterium		Spirochaeta spp.	GCA_017394945	GCA_017394945.1	isolate: RGIG1541	JAFPWP010000157.1	2026792	ASM1739494v1	GCA_017394945.1	GenBank	NCBI Prokaryotic Genome Annotation Pipeline (PGAP)	Contig	8454	1981502	2021-03-18	2032	PRJNA657473	SAMN16341909	Spirochaetales bacterium	Nanjing Agricultural University	LNF	LNF	LNF	-	-	0	0	1	LNF	TGA	202	V	249	H
GCA_017395545	Treponema sp.	Treponema sp.			GCA_017395545	GCA_017395545.1	isolate: RGIG1479	#N/A	166	ASM1739554v1	GCA_017395545.1	GenBank	NCBI Prokaryotic Genome Annotation Pipeline (PGAP)	Contig	37382	2509716	2021-03-18	2137	PRJNA657473	SAMN16341847	Treponema sp.	Nanjing Agricultural University	LNF	LNF	LNF	-	-	0	0	3	LNF	TGG	LNF	#N/A	LNF	NA
GCA_017395855	Spirochaetaceae bacterium	Spirochaetaceae bacterium		Spirochaeta spp.	GCA_017395855	GCA_017395855.1	isolate: RGIG1981	#N/A	1898206	ASM1739585v1	GCA_017395855.1	GenBank	NCBI Prokaryotic Genome Annotation Pipeline (PGAP)	Contig	58742	2429890	2021-03-18	2279	PRJNA657473	SAMN16342349	Spirochaetaceae bacterium	Nanjing Agricultural University	LNF	LNF	LNF	-	-	0	0	1	LNF	TGA	189	V	250	H
GCA_017397145	Spirochaetaceae bacterium	Spirochaetaceae bacterium		Spirochaeta spp.	GCA_017397145	GCA_017397145.1	isolate: RGIG1889	#N/A	1898206	ASM1739714v1	GCA_017397145.1	GenBank	NCBI Prokaryotic Genome Annotation Pipeline (PGAP)	Contig	6137	1906173	2021-03-18	1990	PRJNA657473	SAMN16342257	Spirochaetaceae bacterium	Nanjing Agricultural University	LNF	LNF	LNF	-	-	0	0	3	LNF	TGA	LNF	#N/A	LNF	NA
GCA_017400125	Spirochaetaceae bacterium	Spirochaetaceae bacterium		Spirochaeta spp.	GCA_017400125	GCA_017400125.1	isolate: RGIG1631	JAFQAB010000016.1	1898206	ASM1740012v1	GCA_017400125.1	GenBank	NCBI Prokaryotic Genome Annotation Pipeline (PGAP)	Contig	25933	3028832	2021-03-18	2797	PRJNA657473	SAMN16341999	Spirochaetaceae bacterium	Nanjing Agricultural University	LNF	LNF	LNF	-	-	0	1	1	LF	TGA	254	V	251	H
GCA_017402295	Treponema sp.	Treponema sp.			GCA_017402295	GCA_017402295.1	isolate: RGIG1289	#N/A	166	ASM1740229v1	GCA_017402295.1	GenBank	NCBI Prokaryotic Genome Annotation Pipeline (PGAP)	Contig	2394	1618155	2021-03-18	1770	PRJNA657473	SAMN16341657	Treponema sp.	Nanjing Agricultural University	LNF	LNF	LNF	-	-	#N/A	#N/A	#N/A	LNF	TGG	47	V	LNF	NA
GCA_017402505	Treponema sp.	Treponema sp.			GCA_017402505	GCA_017402505.1	isolate: RGIG1269	#N/A	166	ASM1740250v1	GCA_017402505.1	GenBank	NCBI Prokaryotic Genome Annotation Pipeline (PGAP)	Contig	5285	2510644	2021-03-18	2409	PRJNA657473	SAMN16341637	Treponema sp.	Nanjing Agricultural University	LNF	LNF	LNF	-	-	0	0	1	LNF	TGG	255	V	1247	H
GCA_017402525	Treponema sp.	Treponema sp.			GCA_017402525	GCA_017402525.1	isolate: RGIG1268	#N/A	166	ASM1740252v1	GCA_017402525.1	GenBank	NCBI Prokaryotic Genome Annotation Pipeline (PGAP)	Contig	24444	2601402	2021-03-18	2342	PRJNA657473	SAMN16341636	Treponema sp.	Nanjing Agricultural University	LNF	LNF	LNF	-	-	0	0	1	LNF	TGG	41	V	252	H
GCA_017402965	Treponema sp.	Treponema sp.			GCA_017402965	GCA_017402965.1	isolate: RGIG1242	#N/A	166	ASM1740296v1	GCA_017402965.1	GenBank	NCBI Prokaryotic Genome Annotation Pipeline (PGAP)	Contig	16424	1225471	2021-03-18	1052	PRJNA657473	SAMN16341610	Treponema sp.	Nanjing Agricultural University	LNF	LNF	LNF	-	-	0	0	1	LNF	TGG	LNF	#N/A	LNF	NA
GCA_017403565	Treponema sp.	Treponema sp.			GCA_017403565	GCA_017403565.1	isolate: RGIG1237	#N/A	166	ASM1740356v1	GCA_017403565.1	GenBank	NCBI Prokaryotic Genome Annotation Pipeline (PGAP)	Contig	4194	1885043	2021-03-18	1778	PRJNA657473	SAMN16341605	Treponema sp.	Nanjing Agricultural University	LNF	LNF	LNF	-	-	#N/A	#N/A	#N/A	LNF	TGG	47	V	43	H
GCA_017405425	Spirochaetales bacterium	Spirochaetales bacterium		Spirochaeta spp.	GCA_017405425	GCA_017405425.1	isolate: RGIG2317	JAFRAL010000174.1	2026792	ASM1740542v1	GCA_017405425.1	GenBank	NCBI Prokaryotic Genome Annotation Pipeline (PGAP)	Contig	6112	1986530	2021-03-18	2150	PRJNA657473	SAMN16342784	Spirochaetales bacterium	Nanjing Agricultural University	LNF	LNF	LNF	-	-	0	1	1	LF	TGA	202	V	253	H
GCA_017410775	Treponema sp.	Treponema sp.			GCA_017410775	GCA_017410775.1	isolate: RGIG1342	#N/A	166	ASM1741077v1	GCA_017410775.1	GenBank	NCBI Prokaryotic Genome Annotation Pipeline (PGAP)	Contig	8552	2016508	2021-03-18	1901	PRJNA657473	SAMN16341710	Treponema sp.	Nanjing Agricultural University	LNF	LNF	LNF	-	-	0	0	1	LNF	TGG	LNF	#N/A	LNF	NA
GCA_017412205	Treponema sp.	Treponema sp.			GCA_017412205	GCA_017412205.1	isolate: RGIG1590	#N/A	166	ASM1741220v1	GCA_017412205.1	GenBank	NCBI Prokaryotic Genome Annotation Pipeline (PGAP)	Contig	3657	2040386	2021-03-18	2076	PRJNA657473	SAMN16341958	Treponema sp.	Nanjing Agricultural University	LNF	LNF	LNF	-	-	0	0	1	LNF	TGG	LNF	#N/A	LNF	NA
GCA_017412405	Treponema sp.	Treponema sp.			GCA_017412405	GCA_017412405.1	isolate: RGIG1579	#N/A	166	ASM1741240v1	GCA_017412405.1	GenBank	NCBI Prokaryotic Genome Annotation Pipeline (PGAP)	Contig	14748	2307889	2021-03-18	2138	PRJNA657473	SAMN16341947	Treponema sp.	Nanjing Agricultural University	LNF	LNF	LNF	-	-	#N/A	#N/A	#N/A	LNF	TGG	LNF	#N/A	LNF	NA
GCA_017412555	Spirochaetales bacterium	Spirochaetales bacterium		Spirochaeta spp.	GCA_017412555	GCA_017412555.1	isolate: RGIG1561	#N/A	2026792	ASM1741255v1	GCA_017412555.1	GenBank	NCBI Prokaryotic Genome Annotation Pipeline (PGAP)	Contig	13883	2261907	2021-03-18	2302	PRJNA657473	SAMN16341929	Spirochaetales bacterium	Nanjing Agricultural University	LNF	LNF	LNF	-	-	#N/A	#N/A	#N/A	LNF	TGA	256	V	249	H
GCA_017413245	Treponema sp.	Treponema sp.			GCA_017413245	GCA_017413245.1	isolate: RGIG1495	#N/A	166	ASM1741324v1	GCA_017413245.1	GenBank	NCBI Prokaryotic Genome Annotation Pipeline (PGAP)	Contig	4504	3298598	2021-03-18	3496	PRJNA657473	SAMN16341863	Treponema sp.	Nanjing Agricultural University	LNF	LNF	LNF	-	-	0	0	3	LNF	TGG	LNF	#N/A	LNF	NA
GCA_017413325	Spirochaetales bacterium	Spirochaetales bacterium		Spirochaeta spp.	GCA_017413325	GCA_017413325.1	isolate: RGIG1471	JAFPTX010000018.1	2026792	ASM1741332v1	GCA_017413325.1	GenBank	NCBI Prokaryotic Genome Annotation Pipeline (PGAP)	Contig	13150	2309383	2021-03-18	2319	PRJNA657473	SAMN16341839	Spirochaetales bacterium	Nanjing Agricultural University	LNF	LNF	LNF	-	-	0	0	1	LNF	TGA	202	V	254	H
GCA_017413335	Spirochaetaceae bacterium	Spirochaetaceae bacterium		Spirochaeta spp.	GCA_017413335	GCA_017413335.1	isolate: RGIG1469	#N/A	1898206	ASM1741333v1	GCA_017413335.1	GenBank	NCBI Prokaryotic Genome Annotation Pipeline (PGAP)	Contig	3018	1941670	2021-03-18	2068	PRJNA657473	SAMN16341837	Spirochaetaceae bacterium	Nanjing Agricultural University	LNF	LNF	LNF	-	-	#N/A	#N/A	#N/A	LNF	TGA	LNF	#N/A	LNF	NA
GCA_017413375	Treponema sp.	Treponema sp.			GCA_017413375	GCA_017413375.1	isolate: RGIG1472	JAFPTY010000731.1	166	ASM1741337v1	GCA_017413375.1	GenBank	NCBI Prokaryotic Genome Annotation Pipeline (PGAP)	Contig	4120	2742408	2021-03-18	2901	PRJNA657473	SAMN16341840	Treponema sp.	Nanjing Agricultural University	LNF	LNF	LNF	-	-	#N/A	#N/A	#N/A	LNF	TGG	257	V	255	H
GCA_017413985	Spirochaetales bacterium	Spirochaetales bacterium		Spirochaeta spp.	GCA_017413985	GCA_017413985.1	isolate: RGIG1411	JAFPRP010000316.1	2026792	ASM1741398v1	GCA_017413985.1	GenBank	NCBI Prokaryotic Genome Annotation Pipeline (PGAP)	Contig	3209	1658707	2021-03-18	1873	PRJNA657473	SAMN16341779	Spirochaetales bacterium	Nanjing Agricultural University	LNF	LNF	LNF	-	-	0	1	1	LF	TGA	LNF	#N/A	LNF	NA
GCA_017414225	Treponema sp.	Treponema sp.			GCA_017414225	GCA_017414225.1	isolate: RGIG1374	#N/A	166	ASM1741422v1	GCA_017414225.1	GenBank	NCBI Prokaryotic Genome Annotation Pipeline (PGAP)	Contig	6656	2532804	2021-03-18	2529	PRJNA657473	SAMN16341742	Treponema sp.	Nanjing Agricultural University	LNF	LNF	LNF	-	-	0	0	3	LNF	TGG	LNF	#N/A	LNF	NA
GCA_017414305	Spirochaetales bacterium	Spirochaetales bacterium		Spirochaeta spp.	GCA_017414305	GCA_017414305.1	isolate: RGIG1365	#N/A	2026792	ASM1741430v1	GCA_017414305.1	GenBank	NCBI Prokaryotic Genome Annotation Pipeline (PGAP)	Contig	3661	2135573	2021-03-18	2269	PRJNA657473	SAMN16341733	Spirochaetales bacterium	Nanjing Agricultural University	LNF	LNF	LNF	-	-	0	0	1	LNF	TGA	258	V	LNF	NA
GCA_017416145	Spirochaetaceae bacterium	Spirochaetaceae bacterium		Spirochaeta spp.	GCA_017416145	GCA_017416145.1	isolate: RGIG1711	#N/A	1898206	ASM1741614v1	GCA_017416145.1	GenBank	NCBI Prokaryotic Genome Annotation Pipeline (PGAP)	Contig	178251	2915156	2021-03-18	2596	PRJNA657473	SAMN16342079	Spirochaetaceae bacterium	Nanjing Agricultural University	LNF	LNF	LNF	-	-	0	0	2	LNF	TGA	259	V	256	H
GCA_017417185	Spirochaetales bacterium	Spirochaetales bacterium		Spirochaeta spp.	GCA_017417185	GCA_017417185.1	isolate: RGIG1620	#N/A	2026792	ASM1741718v1	GCA_017417185.1	GenBank	NCBI Prokaryotic Genome Annotation Pipeline (PGAP)	Contig	3970	1731068	2021-03-18	1880	PRJNA657473	SAMN16341988	Spirochaetales bacterium	Nanjing Agricultural University	LNF	LNF	LNF	-	-	0	0	1	LNF	TGA	LNF	#N/A	LNF	NA
GCA_017417305	Treponema sp.	Treponema sp.			GCA_017417305	GCA_017417305.1	isolate: RGIG1615	#N/A	166	ASM1741730v1	GCA_017417305.1	GenBank	NCBI Prokaryotic Genome Annotation Pipeline (PGAP)	Contig	4821	2357994	2021-03-18	2279	PRJNA657473	SAMN16341983	Treponema sp.	Nanjing Agricultural University	LNF	LNF	LNF	-	-	#N/A	#N/A	#N/A	LNF	TGG	LNF	#N/A	LNF	NA
GCA_017421145	Treponema sp.	Treponema sp.			GCA_017421145	GCA_017421145.1	isolate: RGIG772	#N/A	166	ASM1742114v1	GCA_017421145.1	GenBank	NCBI Prokaryotic Genome Annotation Pipeline (PGAP)	Contig	10237	2121689	2021-03-18	1999	PRJNA657473	SAMN16341119	Treponema sp.	Nanjing Agricultural University	LNF	LNF	LNF	-	-	0	0	3	LNF	TGG	LNF	#N/A	LNF	NA
GCA_017422655	Treponema sp.	Treponema sp.			GCA_017422655	GCA_017422655.1	isolate: RGIG1174	JAFPIM010000236.1	166	ASM1742265v1	GCA_017422655.1	GenBank	NCBI Prokaryotic Genome Annotation Pipeline (PGAP)	Contig	3609	2569241	2021-03-18	2534	PRJNA657473	SAMN16341542	Treponema sp.	Nanjing Agricultural University	LNF	LNF	LNF	-	-	0	0	1	LNF	TGG	260	V	43	H
GCA_017422765	Spirochaetales bacterium	Spirochaetales bacterium		Spirochaeta spp.	GCA_017422765	GCA_017422765.1	isolate: RGIG1151	#N/A	2026792	ASM1742276v1	GCA_017422765.1	GenBank	NCBI Prokaryotic Genome Annotation Pipeline (PGAP)	Contig	10407	1890064	2021-03-18	1890	PRJNA657473	SAMN16341519	Spirochaetales bacterium	Nanjing Agricultural University	LNF	LNF	LNF	-	-	#N/A	#N/A	#N/A	LNF	TGA	LNF	#N/A	LNF	NA
GCA_017423035	Treponema sp.	Treponema sp.			GCA_017423035	GCA_017423035.1	isolate: RGIG1119	#N/A	166	ASM1742303v1	GCA_017423035.1	GenBank	NCBI Prokaryotic Genome Annotation Pipeline (PGAP)	Contig	3431	1797738	2021-03-18	1922	PRJNA657473	SAMN16341487	Treponema sp.	Nanjing Agricultural University	LNF	LNF	LNF	-	-	#N/A	#N/A	#N/A	LNF	TGG	LNF	#N/A	LNF	NA
GCA_017423525	Treponema sp.	Treponema sp.			GCA_017423525	GCA_017423525.1	isolate: RGIG1071	#N/A	166	ASM1742352v1	GCA_017423525.1	GenBank	NCBI Prokaryotic Genome Annotation Pipeline (PGAP)	Contig	4597	2875967	2021-03-18	2833	PRJNA657473	SAMN16341439	Treponema sp.	Nanjing Agricultural University	LNF	LNF	LNF	-	-	0	0	2	LNF	TGG	47	V	194	H
GCA_017424015	Spirochaetales bacterium	Spirochaetales bacterium		Spirochaeta spp.	GCA_017424015	GCA_017424015.1	isolate: RGIG997	#N/A	2026792	ASM1742401v1	GCA_017424015.1	GenBank	NCBI Prokaryotic Genome Annotation Pipeline (PGAP)	Contig	4114	1030362	2021-03-18	1131	PRJNA657473	SAMN16341344	Spirochaetales bacterium	Nanjing Agricultural University	LNF	LNF	LNF	-	-	#N/A	#N/A	#N/A	LNF	TGA	LNF	#N/A	LNF	NA
GCA_017424625	Spirochaetales bacterium	Spirochaetales bacterium		Spirochaeta spp.	GCA_017424625	GCA_017424625.1	isolate: RGIG916	#N/A	2026792	ASM1742462v1	GCA_017424625.1	GenBank	NCBI Prokaryotic Genome Annotation Pipeline (PGAP)	Contig	2840	1694768	2021-03-18	1801	PRJNA657473	SAMN16341263	Spirochaetales bacterium	Nanjing Agricultural University	LNF	LNF	LNF	-	-	0	0	1	LNF	TGA	LNF	#N/A	LNF	NA
GCA_017424825	Treponema sp.	Treponema sp.			GCA_017424825	GCA_017424825.1	isolate: RGIG1221	JAFPKH010000177.1	166	ASM1742482v1	GCA_017424825.1	GenBank	NCBI Prokaryotic Genome Annotation Pipeline (PGAP)	Contig	5870	2296174	2021-03-18	2316	PRJNA657473	SAMN16341589	Treponema sp.	Nanjing Agricultural University	LNF	LNF	LNF	-	-	0	0	2	LNF	TGG	LNF	#N/A	LNF	NA
GCA_017424975	Treponema sp.	Treponema sp.			GCA_017424975	GCA_017424975.1	isolate: RGIG1216	#N/A	166	ASM1742497v1	GCA_017424975.1	GenBank	NCBI Prokaryotic Genome Annotation Pipeline (PGAP)	Contig	5931	2481372	2021-03-18	2362	PRJNA657473	SAMN16341584	Treponema sp.	Nanjing Agricultural University	LNF	LNF	LNF	-	-	0	0	3	LNF	TGG	47	V	257	H
GCA_017425125	Treponema sp.	Treponema sp.			GCA_017425125	GCA_017425125.1	isolate: RGIG1205	#N/A	166	ASM1742512v1	GCA_017425125.1	GenBank	NCBI Prokaryotic Genome Annotation Pipeline (PGAP)	Contig	2283	1918531	2021-03-18	2072	PRJNA657473	SAMN16341573	Treponema sp.	Nanjing Agricultural University	LNF	LNF	LNF	-	-	0	0	1	LNF	TGG	LNF	#N/A	258	H
GCA_017425145	Spirochaetales bacterium	Spirochaetales bacterium		Spirochaeta spp.	GCA_017425145	GCA_017425145.1	isolate: RGIG1202	#N/A	2026792	ASM1742514v1	GCA_017425145.1	GenBank	NCBI Prokaryotic Genome Annotation Pipeline (PGAP)	Contig	2168	1252024	2021-03-18	1530	PRJNA657473	SAMN16341570	Spirochaetales bacterium	Nanjing Agricultural University	LNF	LNF	LNF	-	-	0	0	1	LNF	TGA	LNF	#N/A	LNF	NA
GCA_017425775	Spirochaetales bacterium	Spirochaetales bacterium		Spirochaeta spp.	GCA_017425775	GCA_017425775.1	isolate: RGIG878	JAFOXC010000003.1	2026792	ASM1742577v1	GCA_017425775.1	GenBank	NCBI Prokaryotic Genome Annotation Pipeline (PGAP)	Contig	2918	2118273	2021-03-18	2379	PRJNA657473	SAMN16341225	Spirochaetales bacterium	Nanjing Agricultural University	LNF	LNF	LNF	-	-	0	0	1	LNF	TGA	LNF	#N/A	LNF	NA
GCA_017426135	Spirochaetales bacterium	Spirochaetales bacterium		Spirochaeta spp.	GCA_017426135	GCA_017426135.1	isolate: RGIG854	#N/A	2026792	ASM1742613v1	GCA_017426135.1	GenBank	NCBI Prokaryotic Genome Annotation Pipeline (PGAP)	Contig	3172	1762533	2021-03-18	1908	PRJNA657473	SAMN16341201	Spirochaetales bacterium	Nanjing Agricultural University	LNF	LNF	LNF	-	-	0	0	2	LNF	TGA	LNF	#N/A	LNF	NA
GCA_017426585	Treponema sp.	Treponema sp.			GCA_017426585	GCA_017426585.1	isolate: RGIG804	#N/A	166	ASM1742658v1	GCA_017426585.1	GenBank	NCBI Prokaryotic Genome Annotation Pipeline (PGAP)	Contig	2802	1629498	2021-03-18	1756	PRJNA657473	SAMN16341151	Treponema sp.	Nanjing Agricultural University	LNF	LNF	LNF	-	-	0	0	2	LNF	TGG	LNF	#N/A	LNF	NA
GCA_017427205	Treponema sp.	Treponema sp.			GCA_017427205	GCA_017427205.1	isolate: RGIG2782	#N/A	166	ASM1742720v1	GCA_017427205.1	GenBank	NCBI Prokaryotic Genome Annotation Pipeline (PGAP)	Contig	14330	2612051	2021-03-19	2465	PRJNA657473	SAMN16343249	Treponema sp.	Nanjing Agricultural University	LNF	LNF	LNF	-	-	0	0	1	LNF	TGG	261	V	259	H
GCA_017427575	Spirochaetales bacterium	Spirochaetales bacterium		Spirochaeta spp.	GCA_017427575	GCA_017427575.1	isolate: RGIG2761	#N/A	2026792	ASM1742757v1	GCA_017427575.1	GenBank	NCBI Prokaryotic Genome Annotation Pipeline (PGAP)	Contig	6174	1578631	2021-03-19	1667	PRJNA657473	SAMN16343228	Spirochaetales bacterium	Nanjing Agricultural University	LNF	LNF	LNF	-	-	#N/A	#N/A	#N/A	LNF	TGA	262	V	249	H
GCA_017429905	Spirochaetales bacterium	Spirochaetales bacterium		Spirochaeta spp.	GCA_017429905	GCA_017429905.1	isolate: RGIG2643	#N/A	2026792	ASM1742990v1	GCA_017429905.1	GenBank	NCBI Prokaryotic Genome Annotation Pipeline (PGAP)	Contig	3321	1653290	2021-03-19	1904	PRJNA657473	SAMN16343110	Spirochaetales bacterium	Nanjing Agricultural University	LNF	LNF	LNF	-	-	#N/A	#N/A	#N/A	LNF	TGA	202	V	LNF	NA
GCA_017430425	Treponema sp.	Treponema sp.			GCA_017430425	GCA_017430425.1	isolate: RGIG2618	#N/A	166	ASM1743042v1	GCA_017430425.1	GenBank	NCBI Prokaryotic Genome Annotation Pipeline (PGAP)	Contig	52481	2360056	2021-03-19	2040	PRJNA657473	SAMN16343085	Treponema sp.	Nanjing Agricultural University	LNF	LNF	LNF	-	-	0	0	2	LNF	TGG	1212	V	260	H
GCA_017430435	Treponema sp.	Treponema sp.			GCA_017430435	GCA_017430435.1	isolate: RGIG2614	#N/A	166	ASM1743043v1	GCA_017430435.1	GenBank	NCBI Prokaryotic Genome Annotation Pipeline (PGAP)	Contig	4379	2339508	2021-03-19	2327	PRJNA657473	SAMN16343081	Treponema sp.	Nanjing Agricultural University	LNF	LNF	LNF	-	-	0	0	1	LNF	TGG	LNF	#N/A	LNF	NA
GCA_017437515	Spirochaetales bacterium	Spirochaetales bacterium		Spirochaeta spp.	GCA_017437515	GCA_017437515.1	isolate: RGIG2921	JAFRYU010000064.1	2026792	ASM1743751v1	GCA_017437515.1	GenBank	NCBI Prokaryotic Genome Annotation Pipeline (PGAP)	Contig	3502	1267311	2021-03-19	1442	PRJNA657473	SAMN16343388	Spirochaetales bacterium	Nanjing Agricultural University	LNF	LNF	LNF	-	-	#N/A	#N/A	#N/A	LNF	TGA	LNF	#N/A	LNF	NA
GCA_017438185	Treponema sp.	Treponema sp.			GCA_017438185	GCA_017438185.1	isolate: RGIG2851	#N/A	166	ASM1743818v1	GCA_017438185.1	GenBank	NCBI Prokaryotic Genome Annotation Pipeline (PGAP)	Contig	8908	3192359	2021-03-19	2972	PRJNA657473	SAMN16343318	Treponema sp.	Nanjing Agricultural University	LNF	LNF	LNF	-	-	0	0	1	LNF	TGG	263	V	261	H
GCA_017438665	Treponema sp.	Treponema sp.			GCA_017438665	GCA_017438665.1	isolate: RGIG2818	JAFRUV010000074.1	166	ASM1743866v1	GCA_017438665.1	GenBank	NCBI Prokaryotic Genome Annotation Pipeline (PGAP)	Contig	17819	2329826	2021-03-19	2120	PRJNA657473	SAMN16343285	Treponema sp.	Nanjing Agricultural University	LNF	LNF	LNF	-	-	0	0	2	LNF	TGG	LNF	#N/A	LNF	NA
GCA_017439255	Treponema sp.	Treponema sp.			GCA_017439255	GCA_017439255.1	isolate: RGIG2772	JAFRSY010000367.1	166	ASM1743925v1	GCA_017439255.1	GenBank	NCBI Prokaryotic Genome Annotation Pipeline (PGAP)	Contig	3610	1920229	2021-03-19	2032	PRJNA657473	SAMN16343239	Treponema sp.	Nanjing Agricultural University	LNF	LNF	LNF	-	-	0	0	1	LNF	TGG	LNF	#N/A	262	H
GCA_017441365	Spirochaetales bacterium	Spirochaetales bacterium		Spirochaeta spp.	GCA_017441365	GCA_017441365.1	isolate: RGIG2900	#N/A	2026792	ASM1744136v1	GCA_017441365.1	GenBank	NCBI Prokaryotic Genome Annotation Pipeline (PGAP)	Contig	5333	2060793	2021-03-19	2188	PRJNA657473	SAMN16343367	Spirochaetales bacterium	Nanjing Agricultural University	LNF	LNF	LNF	-	-	0	0	1	LNF	TGA	264	V	263	H
GCA_017441405	Treponema sp.	Treponema sp.			GCA_017441405	GCA_017441405.1	isolate: RGIG2896	#N/A	166	ASM1744140v1	GCA_017441405.1	GenBank	NCBI Prokaryotic Genome Annotation Pipeline (PGAP)	Contig	10608	1846031	2021-03-19	1766	PRJNA657473	SAMN16343363	Treponema sp.	Nanjing Agricultural University	LNF	LNF	LNF	-	-	0	0	2	LNF	TGG	LNF	#N/A	LNF	NA
GCA_017441665	Treponema sp.	Treponema sp.			GCA_017441665	GCA_017441665.1	isolate: RGIG2870	JAFRWV010000142.1	166	ASM1744166v1	GCA_017441665.1	GenBank	NCBI Prokaryotic Genome Annotation Pipeline (PGAP)	Contig	12097	1584863	2021-03-19	1487	PRJNA657473	SAMN16343337	Treponema sp.	Nanjing Agricultural University	LNF	LNF	LNF	-	-	#N/A	#N/A	#N/A	LNF	TGG	LNF	#N/A	LNF	NA
GCA_017441805	Treponema sp.	Treponema sp.			GCA_017441805	GCA_017441805.1	isolate: RGIG2828	JAFRVF010000517.1	166	ASM1744180v1	GCA_017441805.1	GenBank	NCBI Prokaryotic Genome Annotation Pipeline (PGAP)	Contig	5335	3178994	2021-03-19	3279	PRJNA657473	SAMN16343295	Treponema sp.	Nanjing Agricultural University	LNF	LNF	LNF	-	-	0	0	1	LNF	TGG	LNF	#N/A	LNF	NA
GCA_017443605	Spirochaetales bacterium	Spirochaetales bacterium		Spirochaeta spp.	GCA_017443605	GCA_017443605.1	isolate: RGIG3600	#N/A	2026792	ASM1744360v1	GCA_017443605.1	GenBank	NCBI Prokaryotic Genome Annotation Pipeline (PGAP)	Contig	5680	1501536	2021-03-19	1635	PRJNA657473	SAMN16344067	Spirochaetales bacterium	Nanjing Agricultural University	LNF	LNF	LNF	-	-	#N/A	#N/A	#N/A	LNF	TGA	LNF	#N/A	LNF	NA
GCA_017444585	Spirochaetales bacterium	Spirochaetales bacterium		Spirochaeta spp.	GCA_017444585	GCA_017444585.1	isolate: RGIG3532	#N/A	2026792	ASM1744458v1	GCA_017444585.1	GenBank	NCBI Prokaryotic Genome Annotation Pipeline (PGAP)	Contig	8391	2197159	2021-03-19	2290	PRJNA657473	SAMN16343999	Spirochaetales bacterium	Nanjing Agricultural University	LNF	LNF	LNF	-	-	0	0	2	LNF	TGA	LNF	#N/A	LNF	NA
GCA_017446265	Treponema sp.	Treponema sp.			GCA_017446265	GCA_017446265.1	isolate: RGIG3398	#N/A	166	ASM1744626v1	GCA_017446265.1	GenBank	NCBI Prokaryotic Genome Annotation Pipeline (PGAP)	Contig	77532	2214905	2021-03-19	1993	PRJNA657473	SAMN16343865	Treponema sp.	Nanjing Agricultural University	LNF	LNF	LNF	-	-	0	0	1	LNF	TGG	265	V	264	H
GCA_017446315	Treponema sp.	Treponema sp.			GCA_017446315	GCA_017446315.1	isolate: RGIG3397	#N/A	166	ASM1744631v1	GCA_017446315.1	GenBank	NCBI Prokaryotic Genome Annotation Pipeline (PGAP)	Contig	3281	1244461	2021-03-19	1372	PRJNA657473	SAMN16343864	Treponema sp.	Nanjing Agricultural University	LNF	LNF	LNF	-	-	#N/A	#N/A	#N/A	LNF	TGG	LNF	#N/A	265	H
GCA_017446505	Treponema sp.	Treponema sp.			GCA_017446505	GCA_017446505.1	isolate: RGIG3387	JAFSQS010000138.1	166	ASM1744650v1	GCA_017446505.1	GenBank	NCBI Prokaryotic Genome Annotation Pipeline (PGAP)	Contig	8199	2956803	2021-03-19	2834	PRJNA657473	SAMN16343854	Treponema sp.	Nanjing Agricultural University	LNF	LNF	LNF	-	-	0	0	2	LNF	TGG	LNF	#N/A	LNF	NA
GCA_017446515	Treponema sp.	Treponema sp.			GCA_017446515	GCA_017446515.1	isolate: RGIG3388	JAFSQT010000309.1	166	ASM1744651v1	GCA_017446515.1	GenBank	NCBI Prokaryotic Genome Annotation Pipeline (PGAP)	Contig	2735	1891957	2021-03-19	2135	PRJNA657473	SAMN16343855	Treponema sp.	Nanjing Agricultural University	LNF	LNF	LNF	-	-	#N/A	#N/A	#N/A	LNF	TGG	LNF	#N/A	LNF	NA
GCA_017448735	Treponema sp.	Treponema sp.			GCA_017448735	GCA_017448735.1	isolate: RGIG3238	#N/A	166	ASM1744873v1	GCA_017448735.1	GenBank	NCBI Prokaryotic Genome Annotation Pipeline (PGAP)	Contig	4466	3570169	2021-03-19	3870	PRJNA657473	SAMN16343705	Treponema sp.	Nanjing Agricultural University	LNF	LNF	LNF	-	-	#N/A	#N/A	#N/A	LNF	TGG	LNF	#N/A	266	H
GCA_017449265	Treponema sp.	Treponema sp.			GCA_017449265	GCA_017449265.1	isolate: RGIG3209	#N/A	166	ASM1744926v1	GCA_017449265.1	GenBank	NCBI Prokaryotic Genome Annotation Pipeline (PGAP)	Contig	67593	3024175	2021-03-19	2805	PRJNA657473	SAMN16343676	Treponema sp.	Nanjing Agricultural University	LNF	LNF	LNF	-	-	#N/A	#N/A	#N/A	LNF	TGG	266	V	267	H
GCA_017449285	Treponema sp.	Treponema sp.			GCA_017449285	GCA_017449285.1	isolate: RGIG3210	JAFSJX010000055.1	166	ASM1744928v1	GCA_017449285.1	GenBank	NCBI Prokaryotic Genome Annotation Pipeline (PGAP)	Contig	134236	3210624	2021-03-19	2856	PRJNA657473	SAMN16343677	Treponema sp.	Nanjing Agricultural University	LNF	LNF	LNF	-	-	#N/A	#N/A	#N/A	LNF	TGG	267	V	268	H
GCA_017449965	Treponema sp.	Treponema sp.			GCA_017449965	GCA_017449965.1	isolate: RGIG3590	JAFSYN010000008.1	166	ASM1744996v1	GCA_017449965.1	GenBank	NCBI Prokaryotic Genome Annotation Pipeline (PGAP)	Contig	18422	2425257	2021-03-19	2209	PRJNA657473	SAMN16344057	Treponema sp.	Nanjing Agricultural University	LNF	LNF	LNF	-	-	0	0	3	LNF	TGG	LNF	#N/A	LNF	NA
GCA_017450365	Treponema sp.	Treponema sp.			GCA_017450365	GCA_017450365.1	isolate: RGIG3499	JAFSVA010000013.1	166	ASM1745036v1	GCA_017450365.1	GenBank	NCBI Prokaryotic Genome Annotation Pipeline (PGAP)	Contig	5203	2312997	2021-03-19	2346	PRJNA657473	SAMN16343966	Treponema sp.	Nanjing Agricultural University	LNF	LNF	LNF	-	-	#N/A	#N/A	#N/A	LNF	TGG	LNF	#N/A	LNF	NA
GCA_017450535	Treponema sp.	Treponema sp.			GCA_017450535	GCA_017450535.1	isolate: RGIG3457	JAFSTK010000107.1	166	ASM1745053v1	GCA_017450535.1	GenBank	NCBI Prokaryotic Genome Annotation Pipeline (PGAP)	Contig	20380	2524237	2021-03-19	2345	PRJNA657473	SAMN16343924	Treponema sp.	Nanjing Agricultural University	LNF	LNF	LNF	-	-	#N/A	#N/A	#N/A	LNF	TGG	LNF	#N/A	LNF	NA
GCA_017450845	Treponema sp.	Treponema sp.			GCA_017450845	GCA_017450845.1	isolate: RGIG3441	JAFSSU010000089.1	166	ASM1745084v1	GCA_017450845.1	GenBank	NCBI Prokaryotic Genome Annotation Pipeline (PGAP)	Contig	11526	3105022	2021-03-19	3024	PRJNA657473	SAMN16343908	Treponema sp.	Nanjing Agricultural University	LNF	LNF	LNF	-	-	0	0	2	LNF	TGG	268	V	269	H
GCA_017451125	Treponema sp.	Treponema sp.			GCA_017451125	GCA_017451125.1	isolate: RGIG3428	JAFSSH010000091.1	166	ASM1745112v1	GCA_017451125.1	GenBank	NCBI Prokaryotic Genome Annotation Pipeline (PGAP)	Contig	10614	2209743	2021-03-19	2136	PRJNA657473	SAMN16343895	Treponema sp.	Nanjing Agricultural University	LNF	LNF	LNF	-	-	0	0	3	LNF	TGG	LNF	#N/A	LNF	NA
GCA_017451285	Spirochaetales bacterium	Spirochaetales bacterium		Spirochaeta spp.	GCA_017451285	GCA_017451285.1	isolate: RGIG3364	#N/A	2026792	ASM1745128v1	GCA_017451285.1	GenBank	NCBI Prokaryotic Genome Annotation Pipeline (PGAP)	Contig	4949	2001536	2021-03-19	2129	PRJNA657473	SAMN16343831	Spirochaetales bacterium	Nanjing Agricultural University	LNF	LNF	LNF	-	-	0	0	1	LNF	TGA	LNF	#N/A	LNF	NA
GCA_017451605	Spirochaetaceae bacterium	Spirochaetaceae bacterium		Spirochaeta spp.	GCA_017451605	GCA_017451605.1	isolate: RGIG3993	JAFTOA010000008.1	1898206	ASM1745160v1	GCA_017451605.1	GenBank	NCBI Prokaryotic Genome Annotation Pipeline (PGAP)	Contig	73958	2461672	2021-03-19	2269	PRJNA657473	SAMN16344460	Spirochaetaceae bacterium	Nanjing Agricultural University	LNF	LNF	LNF	-	-	0	0	3	LNF	TGA	269	V	270	H
GCA_017451865	Spirochaetaceae bacterium	Spirochaetaceae bacterium		Spirochaeta spp.	GCA_017451865	GCA_017451865.1	isolate: RGIG3980	#N/A	1898206	ASM1745186v1	GCA_017451865.1	GenBank	NCBI Prokaryotic Genome Annotation Pipeline (PGAP)	Contig	80588	1250666	2021-03-19	1125	PRJNA657473	SAMN16344447	Spirochaetaceae bacterium	Nanjing Agricultural University	LNF	LNF	LNF	-	-	#N/A	#N/A	#N/A	LNF	TGA	270	V	271	H
GCA_017453185	Spirochaetaceae bacterium	Spirochaetaceae bacterium		Spirochaeta spp.	GCA_017453185	GCA_017453185.1	isolate: RGIG3905	#N/A	1898206	ASM1745318v1	GCA_017453185.1	GenBank	NCBI Prokaryotic Genome Annotation Pipeline (PGAP)	Contig	76851	2681091	2021-03-19	2549	PRJNA657473	SAMN16344372	Spirochaetaceae bacterium	Nanjing Agricultural University	LNF	LNF	LNF	-	-	0	0	4	LNF	TGA	271	V	272	H
GCA_017453705	Treponema sp.	Treponema sp.			GCA_017453705	GCA_017453705.1	isolate: RGIG3743	JAFTEK010000369.1	166	ASM1745370v1	GCA_017453705.1	GenBank	NCBI Prokaryotic Genome Annotation Pipeline (PGAP)	Contig	7097	2284455	2021-03-19	2216	PRJNA657473	SAMN16344210	Treponema sp.	Nanjing Agricultural University	LNF	LNF	LNF	-	-	0	0	2	LNF	TGG	272	V	LNF	NA
GCA_017453745	Spirochaetaceae bacterium	Spirochaetaceae bacterium		Spirochaeta spp.	GCA_017453745	GCA_017453745.1	isolate: RGIG3740	#N/A	1898206	ASM1745374v1	GCA_017453745.1	GenBank	NCBI Prokaryotic Genome Annotation Pipeline (PGAP)	Contig	23474	2278014	2021-03-19	2036	PRJNA657473	SAMN16344207	Spirochaetaceae bacterium	Nanjing Agricultural University	LNF	LNF	LNF	-	-	0	0	2	LNF	TGA	273	V	273	H
GCA_017458645	Spirochaetales bacterium	Spirochaetales bacterium		Spirochaeta spp.	GCA_017458645	GCA_017458645.1	isolate: RGIG3634	JAFTAF010000119.1	2026792	ASM1745864v1	GCA_017458645.1	GenBank	NCBI Prokaryotic Genome Annotation Pipeline (PGAP)	Contig	4493	1383503	2021-03-19	1511	PRJNA657473	SAMN16344101	Spirochaetales bacterium	Nanjing Agricultural University	LNF	LNF	LNF	-	-	0	0	1	LNF	TGA	LNF	#N/A	249	H
GCA_017464425	Treponema sp.	Treponema sp.			GCA_017464425	GCA_017464425.1	isolate: RGIG4406	#N/A	166	ASM1746442v1	GCA_017464425.1	GenBank	NCBI Prokaryotic Genome Annotation Pipeline (PGAP)	Contig	112056	3219569	2021-03-19	2947	PRJNA657473	SAMN16344873	Treponema sp.	Nanjing Agricultural University	LNF	LNF	LNF	-	-	0	0	3	LNF	TGG	274	V	274	H
GCA_017465195	Treponema sp.	Treponema sp.			GCA_017465195	GCA_017465195.1	isolate: RGIG4219	#N/A	166	ASM1746519v1	GCA_017465195.1	GenBank	NCBI Prokaryotic Genome Annotation Pipeline (PGAP)	Contig	23084	2463276	2021-03-19	2276	PRJNA657473	SAMN16344686	Treponema sp.	Nanjing Agricultural University	LNF	LNF	LNF	-	-	0	0	2	LNF	TGG	LNF	#N/A	LNF	NA
GCA_017465985	Treponema sp.	Treponema sp.			GCA_017465985	GCA_017465985.1	isolate: RGIG4175	#N/A	166	ASM1746598v1	GCA_017465985.1	GenBank	NCBI Prokaryotic Genome Annotation Pipeline (PGAP)	Contig	3822	1399564	2021-03-19	1513	PRJNA657473	SAMN16344642	Treponema sp.	Nanjing Agricultural University	LNF	LNF	LNF	-	-	#N/A	#N/A	#N/A	LNF	TGG	LNF	#N/A	LNF	NA
GCA_017468015	Treponema sp.	Treponema sp.			GCA_017468015	GCA_017468015.1	isolate: RGIG4560	JAFUJV010000014.1	166	ASM1746801v1	GCA_017468015.1	GenBank	NCBI Prokaryotic Genome Annotation Pipeline (PGAP)	Contig	56840	1859397	2021-03-19	1704	PRJNA657473	SAMN16345027	Treponema sp.	Nanjing Agricultural University	LNF	LNF	LNF	-	-	0	2	3	LF	TGG	PAMA	V	LNF	NA
GCA_017468745	Treponema sp.	Treponema sp.			GCA_017468745	GCA_017468745.1	isolate: RGIG4505	JAFUHS010000019.1	166	ASM1746874v1	GCA_017468745.1	GenBank	NCBI Prokaryotic Genome Annotation Pipeline (PGAP)	Contig	16127	2019736	2021-03-19	1843	PRJNA657473	SAMN16344972	Treponema sp.	Nanjing Agricultural University	LNF	LNF	LNF	-	-	0	0	1	LNF	TGG	LNF	#N/A	LNF	NA
GCA_017470085	Treponema sp.	Treponema sp.			GCA_017470085	GCA_017470085.1	isolate: RGIG4439	#N/A	166	ASM1747008v1	GCA_017470085.1	GenBank	NCBI Prokaryotic Genome Annotation Pipeline (PGAP)	Contig	19415	2261660	2021-03-19	2082	PRJNA657473	SAMN16344906	Treponema sp.	Nanjing Agricultural University	LNF	LNF	LNF	-	-	#N/A	#N/A	#N/A	LNF	TGG	275	V	275	H
GCA_017470605	Treponema sp.	Treponema sp.			GCA_017470605	GCA_017470605.1	isolate: RGIG4936	JAFUYH010000024.1	166	ASM1747060v1	GCA_017470605.1	GenBank	NCBI Prokaryotic Genome Annotation Pipeline (PGAP)	Contig	103847	3372557	2021-03-19	3020	PRJNA657473	SAMN16345403	Treponema sp.	Nanjing Agricultural University	LNF	LNF	LNF	-	-	0	0	3	LNF	TGG	276	V	276	H
GCA_017470995	Spirochaetales bacterium	Spirochaetales bacterium		Spirochaeta spp.	GCA_017470995	GCA_017470995.1	isolate: RGIG4911	#N/A	2026792	ASM1747099v1	GCA_017470995.1	GenBank	NCBI Prokaryotic Genome Annotation Pipeline (PGAP)	Contig	40435	1924916	2021-03-19	1839	PRJNA657473	SAMN16345378	Spirochaetales bacterium	Nanjing Agricultural University	LNF	LNF	LNF	-	-	0	0	1	LNF	TGA	277	V	LNF	NA
GCA_017473845	Treponema sp.	Treponema sp.			GCA_017473845	GCA_017473845.1	isolate: RGIG4541	#N/A	166	ASM1747384v1	GCA_017473845.1	GenBank	NCBI Prokaryotic Genome Annotation Pipeline (PGAP)	Contig	9627	1464699	2021-03-19	1411	PRJNA657473	SAMN16345008	Treponema sp.	Nanjing Agricultural University	LNF	LNF	LNF	-	-	#N/A	#N/A	#N/A	LNF	TGG	LNF	#N/A	LNF	NA
GCA_017474355	Treponema sp.	Treponema sp.			GCA_017474355	GCA_017474355.1	isolate: RGIG5185	#N/A	166	ASM1747435v1	GCA_017474355.1	GenBank	NCBI Prokaryotic Genome Annotation Pipeline (PGAP)	Contig	2626	2523935	2021-03-19	2754	PRJNA657473	SAMN16345652	Treponema sp.	Nanjing Agricultural University	LNF	LNF	LNF	-	-	#N/A	#N/A	#N/A	LNF	TGG	LNF	#N/A	LNF	NA
GCA_017475725	Spirochaetales bacterium	Spirochaetales bacterium		Spirochaeta spp.	GCA_017475725	GCA_017475725.1	isolate: RGIG5111	JAFVFA010000288.1	2026792	ASM1747572v1	GCA_017475725.1	GenBank	NCBI Prokaryotic Genome Annotation Pipeline (PGAP)	Contig	6855	1757635	2021-03-19	1851	PRJNA657473	SAMN16345578	Spirochaetales bacterium	Nanjing Agricultural University	LNF	LNF	LNF	-	-	0	0	1	LNF	TGA	LNF	#N/A	LNF	NA
GCA_017476165	Treponema sp.	Treponema sp.			GCA_017476165	GCA_017476165.1	isolate: RGIG5076	#N/A	166	ASM1747616v1	GCA_017476165.1	GenBank	NCBI Prokaryotic Genome Annotation Pipeline (PGAP)	Contig	9783	2563517	2021-03-19	2538	PRJNA657473	SAMN16345543	Treponema sp.	Nanjing Agricultural University	LNF	LNF	LNF	-	-	0	0	3	LNF	TGG	LNF	#N/A	LNF	NA
GCA_017476445	Treponema sp.	Treponema sp.			GCA_017476445	GCA_017476445.1	isolate: RGIG4975	#N/A	166	ASM1747644v1	GCA_017476445.1	GenBank	NCBI Prokaryotic Genome Annotation Pipeline (PGAP)	Contig	4251	2373137	2021-03-19	2624	PRJNA657473	SAMN16345442	Treponema sp.	Nanjing Agricultural University	LNF	LNF	LNF	-	-	#N/A	#N/A	#N/A	LNF	TGG	LNF	#N/A	LNF	NA
GCA_017476625	Treponema sp.	Treponema sp.			GCA_017476625	GCA_017476625.1	isolate: RGIG4965	#N/A	166	ASM1747662v1	GCA_017476625.1	GenBank	NCBI Prokaryotic Genome Annotation Pipeline (PGAP)	Contig	120278	3133453	2021-03-19	2748	PRJNA657473	SAMN16345432	Treponema sp.	Nanjing Agricultural University	LNF	LNF	LNF	-	-	#N/A	#N/A	#N/A	LNF	TGG	278	V	277	H
GCA_017477085	Treponema sp.	Treponema sp.			GCA_017477085	GCA_017477085.1	isolate: RGIG4921	#N/A	166	ASM1747708v1	GCA_017477085.1	GenBank	NCBI Prokaryotic Genome Annotation Pipeline (PGAP)	Contig	4712	2603681	2021-03-19	2741	PRJNA657473	SAMN16345388	Treponema sp.	Nanjing Agricultural University	LNF	LNF	LNF	-	-	#N/A	#N/A	#N/A	LNF	TGG	279	V	278	H
GCA_017478205	Spirochaetales bacterium	Spirochaetales bacterium		Spirochaeta spp.	GCA_017478205	GCA_017478205.1	isolate: RGIG5084	JAFVDZ010000070.1	2026792	ASM1747820v1	GCA_017478205.1	GenBank	NCBI Prokaryotic Genome Annotation Pipeline (PGAP)	Contig	32470	1900665	2021-03-19	1834	PRJNA657473	SAMN16345551	Spirochaetales bacterium	Nanjing Agricultural University	LNF	LNF	LNF	-	-	0	0	2	LNF	TGA	280	V	279	H
GCA_017478345	Spirochaetales bacterium	Spirochaetales bacterium		Spirochaeta spp.	GCA_017478345	GCA_017478345.1	isolate: RGIG5079	JAFVDU010000012.1	2026792	ASM1747834v1	GCA_017478345.1	GenBank	NCBI Prokaryotic Genome Annotation Pipeline (PGAP)	Contig	27742	2503397	2021-03-19	2439	PRJNA657473	SAMN16345546	Spirochaetales bacterium	Nanjing Agricultural University	LNF	LNF	LNF	-	-	0	1	4	LF	TGA	LNF	#N/A	LNF	NA
GCA_017481805	Spirochaetaceae bacterium	Spirochaetaceae bacterium		Spirochaeta spp.	GCA_017481805	GCA_017481805.1	isolate: RGIG4689	JAFUOU010000109.1	1898206	ASM1748180v1	GCA_017481805.1	GenBank	NCBI Prokaryotic Genome Annotation Pipeline (PGAP)	Contig	7196	2298831	2021-03-19	2363	PRJNA657473	SAMN16345156	Spirochaetaceae bacterium	Nanjing Agricultural University	LNF	LNF	LNF	-	-	0	0	2	LNF	TGA	269	V	272	H
GCA_017483165	Spirochaetaceae bacterium	Spirochaetaceae bacterium		Spirochaeta spp.	GCA_017483165	GCA_017483165.1	isolate: RGIG4609	#N/A	1898206	ASM1748316v1	GCA_017483165.1	GenBank	NCBI Prokaryotic Genome Annotation Pipeline (PGAP)	Contig	168085	2464317	2021-03-19	2269	PRJNA657473	SAMN16345076	Spirochaetaceae bacterium	Nanjing Agricultural University	LNF	LNF	LNF	-	-	0	0	2	LNF	TGA	189	V	280	H
GCA_017483675	Treponema sp.	Treponema sp.			GCA_017483675	GCA_017483675.1	isolate: RGIG4878	#N/A	166	ASM1748367v1	GCA_017483675.1	GenBank	NCBI Prokaryotic Genome Annotation Pipeline (PGAP)	Contig	15811	2822776	2021-03-19	2630	PRJNA657473	SAMN16345345	Treponema sp.	Nanjing Agricultural University	LNF	LNF	LNF	-	-	0	0	2	LNF	TGG	281	V	281	H
GCA_017484285	Treponema sp.	Treponema sp.			GCA_017484285	GCA_017484285.1	isolate: RGIG4806	JAFUTH010000024.1	166	ASM1748428v1	GCA_017484285.1	GenBank	NCBI Prokaryotic Genome Annotation Pipeline (PGAP)	Contig	263907	3170048	2021-03-19	2833	PRJNA657473	SAMN16345273	Treponema sp.	Nanjing Agricultural University	LNF	LNF	LNF	-	-	0	0	4	LNF	TGG	282	V	282	H
GCA_017503205	Spirochaetaceae bacterium	Spirochaetaceae bacterium		Spirochaeta spp.	GCA_017503205	GCA_017503205.1	isolate: RGIG5381	#N/A	1898206	ASM1750320v1	GCA_017503205.1	GenBank	NCBI Prokaryotic Genome Annotation Pipeline (PGAP)	Contig	25466	2481208	2021-03-22	2373	PRJNA657473	SAMN16345848	Spirochaetaceae bacterium	Nanjing Agricultural University	LNF	LNF	LNF	-	-	0	0	2	LNF	TGA	283	V	283	H
GCA_017504285	Spirochaetaceae bacterium	Spirochaetaceae bacterium		Spirochaeta spp.	GCA_017504285	GCA_017504285.1	isolate: RGIG5328	JAFVRM010000004.1	1898206	ASM1750428v1	GCA_017504285.1	GenBank	NCBI Prokaryotic Genome Annotation Pipeline (PGAP)	Contig	39622	2743106	2021-03-22	2618	PRJNA657473	SAMN16345795	Spirochaetaceae bacterium	Nanjing Agricultural University	LNF	LNF	LNF	-	-	0	0	3	LNF	TGA	284	V	284	H
GCA_017505095	Spirochaetales bacterium	Spirochaetales bacterium		Spirochaeta spp.	GCA_017505095	GCA_017505095.1	isolate: RGIG5285	JAFVPV010000216.1	2026792	ASM1750509v1	GCA_017505095.1	GenBank	NCBI Prokaryotic Genome Annotation Pipeline (PGAP)	Contig	4485	1774313	2021-03-22	1738	PRJNA657473	SAMN16345752	Spirochaetales bacterium	Nanjing Agricultural University	LNF	LNF	LNF	-	-	0	1	0	LF	TGA	LNF	#N/A	LNF	NA
GCA_017516185	Spirochaetaceae bacterium	Spirochaetaceae bacterium		Spirochaeta spp.	GCA_017516185	GCA_017516185.1	isolate: RGIG6327	#N/A	1898206	ASM1751618v1	GCA_017516185.1	GenBank	NCBI Prokaryotic Genome Annotation Pipeline (PGAP)	Contig	20378	1902347	2021-03-22	1889	PRJNA657473	SAMN16346798	Spirochaetaceae bacterium	Nanjing Agricultural University	LNF	LNF	LNF	-	-	0	0	1	LNF	TGA	285	V	285	H
GCA_017516535	Spirochaetaceae bacterium	Spirochaetaceae bacterium		Spirochaeta spp.	GCA_017516535	GCA_017516535.1	isolate: RGIG6286	#N/A	1898206	ASM1751653v1	GCA_017516535.1	GenBank	NCBI Prokaryotic Genome Annotation Pipeline (PGAP)	Contig	105732	3238440	2021-03-22	2925	PRJNA657473	SAMN16346757	Spirochaetaceae bacterium	Nanjing Agricultural University	LNF	LNF	LNF	-	-	0	0	2	LNF	TGA	10	V	251	H
GCA_017518565	Treponema sp.	Treponema sp.			GCA_017518565	GCA_017518565.1	isolate: RGIG6088	#N/A	166	ASM1751856v1	GCA_017518565.1	GenBank	NCBI Prokaryotic Genome Annotation Pipeline (PGAP)	Contig	5567	2090698	2021-03-22	2259	PRJNA657473	SAMN16346559	Treponema sp.	Nanjing Agricultural University	LNF	LNF	LNF	-	-	#N/A	#N/A	#N/A	LNF	TGG	LNF	#N/A	LNF	NA
GCA_017521105	Treponema sp.	Treponema sp.			GCA_017521105	GCA_017521105.1	isolate: RGIG6328	#N/A	166	ASM1752110v1	GCA_017521105.1	GenBank	NCBI Prokaryotic Genome Annotation Pipeline (PGAP)	Contig	12913	2232740	2021-03-22	2120	PRJNA657473	SAMN16346799	Treponema sp.	Nanjing Agricultural University	LNF	LNF	LNF	-	-	0	0	1	LNF	TGG	286	V	286	H
GCA_017523205	Spirochaetaceae bacterium	Spirochaetaceae bacterium		Spirochaeta spp.	GCA_017523205	GCA_017523205.1	isolate: RGIG6146	#N/A	1898206	ASM1752320v1	GCA_017523205.1	GenBank	NCBI Prokaryotic Genome Annotation Pipeline (PGAP)	Contig	3094	1393335	2021-03-22	1499	PRJNA657473	SAMN16346617	Spirochaetaceae bacterium	Nanjing Agricultural University	LNF	LNF	LNF	-	-	#N/A	#N/A	#N/A	LNF	TGA	LNF	#N/A	LNF	NA
GCA_017523335	Treponema sp.	Treponema sp.			GCA_017523335	GCA_017523335.1	isolate: RGIG6138	#N/A	166	ASM1752333v1	GCA_017523335.1	GenBank	NCBI Prokaryotic Genome Annotation Pipeline (PGAP)	Contig	10082	2010748	2021-03-22	1900	PRJNA657473	SAMN16346609	Treponema sp.	Nanjing Agricultural University	LNF	LNF	LNF	-	-	#N/A	#N/A	#N/A	LNF	TGG	LNF	#N/A	287	H
GCA_017524115	Treponema sp.	Treponema sp.			GCA_017524115	GCA_017524115.1	isolate: RGIG6079	#N/A	166	ASM1752411v1	GCA_017524115.1	GenBank	NCBI Prokaryotic Genome Annotation Pipeline (PGAP)	Contig	3560	1408576	2021-03-22	1598	PRJNA657473	SAMN16346550	Treponema sp.	Nanjing Agricultural University	LNF	LNF	LNF	-	-	#N/A	#N/A	#N/A	LNF	TGG	LNF	#N/A	LNF	NA
GCA_017525605	Treponema sp.	Treponema sp.			GCA_017525605	GCA_017525605.1	isolate: RGIG6705	#N/A	166	ASM1752560v1	GCA_017525605.1	GenBank	NCBI Prokaryotic Genome Annotation Pipeline (PGAP)	Contig	101178	3414419	2021-03-22	2966	PRJNA657473	SAMN16347176	Treponema sp.	Nanjing Agricultural University	LNF	LNF	LNF	-	-	#N/A	#N/A	#N/A	LNF	TGG	287	V	288	H
GCA_017527585	Treponema sp.	Treponema sp.			GCA_017527585	GCA_017527585.1	isolate: RGIG6638	#N/A	166	ASM1752758v1	GCA_017527585.1	GenBank	NCBI Prokaryotic Genome Annotation Pipeline (PGAP)	Contig	6800	2031761	2021-03-22	1968	PRJNA657473	SAMN16347109	Treponema sp.	Nanjing Agricultural University	LNF	LNF	LNF	-	-	0	0	1	LNF	TGG	288	V	289	H
GCA_017527755	Treponema sp.	Treponema sp.			GCA_017527755	GCA_017527755.1	isolate: RGIG6630	JAFXPP010000047.1	166	ASM1752775v1	GCA_017527755.1	GenBank	NCBI Prokaryotic Genome Annotation Pipeline (PGAP)	Contig	61801	2666687	2021-03-22	2424	PRJNA657473	SAMN16347101	Treponema sp.	Nanjing Agricultural University	LNF	LNF	LNF	-	-	0	1	1	LF	TGG	41	V	290	H
GCA_017529285	Treponema sp.	Treponema sp.			GCA_017529285	GCA_017529285.1	isolate: RGIG6582	#N/A	166	ASM1752928v1	GCA_017529285.1	GenBank	NCBI Prokaryotic Genome Annotation Pipeline (PGAP)	Contig	6532	2759516	2021-03-22	2618	PRJNA657473	SAMN16347053	Treponema sp.	Nanjing Agricultural University	LNF	LNF	LNF	-	-	#N/A	#N/A	#N/A	LNF	TGG	LNF	#N/A	LNF	NA
GCA_017529645	Spirochaetales bacterium	Spirochaetales bacterium		Spirochaeta spp.	GCA_017529645	GCA_017529645.1	isolate: RGIG6573	#N/A	2026792	ASM1752964v1	GCA_017529645.1	GenBank	NCBI Prokaryotic Genome Annotation Pipeline (PGAP)	Contig	3818	1801710	2021-03-22	1935	PRJNA657473	SAMN16347044	Spirochaetales bacterium	Nanjing Agricultural University	LNF	LNF	LNF	-	-	0	0	1	LNF	TGA	LNF	#N/A	LNF	NA
GCA_017534445	Treponema sp.	Treponema sp.			GCA_017534445	GCA_017534445.1	isolate: RGIG6799	#N/A	166	ASM1753444v1	GCA_017534445.1	GenBank	NCBI Prokaryotic Genome Annotation Pipeline (PGAP)	Contig	59537	3078212	2021-03-22	2732	PRJNA657473	SAMN16347270	Treponema sp.	Nanjing Agricultural University	LNF	LNF	LNF	-	-	0	0	4	LNF	TGG	255	V	291	H
GCA_017534515	Treponema sp.	Treponema sp.			GCA_017534515	GCA_017534515.1	isolate: RGIG6797	#N/A	166	ASM1753451v1	GCA_017534515.1	GenBank	NCBI Prokaryotic Genome Annotation Pipeline (PGAP)	Contig	13055	3027144	2021-03-22	2731	PRJNA657473	SAMN16347268	Treponema sp.	Nanjing Agricultural University	LNF	LNF	LNF	-	-	#N/A	#N/A	#N/A	LNF	TGG	289	V	288	H
GCA_017535465	Spirochaetales bacterium	Spirochaetales bacterium		Spirochaeta spp.	GCA_017535465	GCA_017535465.1	isolate: RGIG6744	#N/A	2026792	ASM1753546v1	GCA_017535465.1	GenBank	NCBI Prokaryotic Genome Annotation Pipeline (PGAP)	Contig	2759	1189031	2021-03-22	1398	PRJNA657473	SAMN16347215	Spirochaetales bacterium	Nanjing Agricultural University	LNF	LNF	LNF	-	-	#N/A	#N/A	#N/A	LNF	TGA	202	V	292	H
GCA_017536135	Treponema sp.	Treponema sp.			GCA_017536135	GCA_017536135.1	isolate: RGIG6687	#N/A	166	ASM1753613v1	GCA_017536135.1	GenBank	NCBI Prokaryotic Genome Annotation Pipeline (PGAP)	Contig	4329	2500423	2021-03-22	2569	PRJNA657473	SAMN16347158	Treponema sp.	Nanjing Agricultural University	LNF	LNF	LNF	-	-	0	0	2	LNF	TGG	LNF	#N/A	LNF	NA
GCA_017538305	Spirochaetales bacterium	Spirochaetales bacterium		Spirochaeta spp.	GCA_017538305	GCA_017538305.1	isolate: RGIG7137	#N/A	2026792	ASM1753830v1	GCA_017538305.1	GenBank	NCBI Prokaryotic Genome Annotation Pipeline (PGAP)	Contig	7529	1306197	2021-03-22	1424	PRJNA657473	SAMN16347608	Spirochaetales bacterium	Nanjing Agricultural University	LNF	LNF	LNF	-	-	0	0	1	LNF	TGA	290	V	293	H
GCA_017538545	Spirochaetales bacterium	Spirochaetales bacterium		Spirochaeta spp.	GCA_017538545	GCA_017538545.1	isolate: RGIG7125	#N/A	2026792	ASM1753854v1	GCA_017538545.1	GenBank	NCBI Prokaryotic Genome Annotation Pipeline (PGAP)	Contig	3376	1515736	2021-03-22	1677	PRJNA657473	SAMN16347596	Spirochaetales bacterium	Nanjing Agricultural University	LNF	LNF	LNF	-	-	#N/A	#N/A	#N/A	LNF	TGA	LNF	#N/A	294	H
GCA_017539335	Treponema sp.	Treponema sp.			GCA_017539335	GCA_017539335.1	isolate: RGIG7088	#N/A	166	ASM1753933v1	GCA_017539335.1	GenBank	NCBI Prokaryotic Genome Annotation Pipeline (PGAP)	Contig	18966	2300436	2021-03-22	2016	PRJNA657473	SAMN16347559	Treponema sp.	Nanjing Agricultural University	LNF	LNF	LNF	-	-	#N/A	#N/A	#N/A	LNF	TGG	LNF	#N/A	LNF	NA
GCA_017539995	Spirochaetales bacterium	Spirochaetales bacterium		Spirochaeta spp.	GCA_017539995	GCA_017539995.1	isolate: RGIG6949	JAFYBW010000075.1	2026792	ASM1753999v1	GCA_017539995.1	GenBank	NCBI Prokaryotic Genome Annotation Pipeline (PGAP)	Contig	11116	1935843	2021-03-22	1941	PRJNA657473	SAMN16347420	Spirochaetales bacterium	Nanjing Agricultural University	LNF	LNF	LNF	-	-	0	1	0	LF	TGA	LNF	#N/A	LNF	NA
GCA_017540345	Spirochaetaceae bacterium	Spirochaetaceae bacterium		Spirochaeta spp.	GCA_017540345	GCA_017540345.1	isolate: RGIG6932	#N/A	1898206	ASM1754034v1	GCA_017540345.1	GenBank	NCBI Prokaryotic Genome Annotation Pipeline (PGAP)	Contig	4127	2065424	2021-03-22	2152	PRJNA657473	SAMN16347403	Spirochaetaceae bacterium	Nanjing Agricultural University	LNF	LNF	LNF	-	-	#N/A	#N/A	#N/A	LNF	TGA	LNF	#N/A	LNF	NA
GCA_017540685	Treponema sp.	Treponema sp.			GCA_017540685	GCA_017540685.1	isolate: RGIG6914	JAFYAN010000010.1	166	ASM1754068v1	GCA_017540685.1	GenBank	NCBI Prokaryotic Genome Annotation Pipeline (PGAP)	Contig	47044	1534840	2021-03-22	1341	PRJNA657473	SAMN16347385	Treponema sp.	Nanjing Agricultural University	LNF	LNF	LNF	-	-	0	1	0	LF	TGG	291	V	295	H
GCA_017540815	Spirochaetales bacterium	Spirochaetales bacterium		Spirochaeta spp.	GCA_017540815	GCA_017540815.1	isolate: RGIG6909	#N/A	2026792	ASM1754081v1	GCA_017540815.1	GenBank	NCBI Prokaryotic Genome Annotation Pipeline (PGAP)	Contig	34537	3074498	2021-03-22	2804	PRJNA657473	SAMN16347380	Spirochaetales bacterium	Nanjing Agricultural University	LNF	LNF	LNF	-	-	0	0	1	LNF	TGA	292	V	LNF	NA
GCA_017541185	Treponema sp.	Treponema sp.			GCA_017541185	GCA_017541185.1	isolate: RGIG6891	#N/A	166	ASM1754118v1	GCA_017541185.1	GenBank	NCBI Prokaryotic Genome Annotation Pipeline (PGAP)	Contig	13252	2662592	2021-03-22	2566	PRJNA657473	SAMN16347362	Treponema sp.	Nanjing Agricultural University	LNF	LNF	LNF	-	-	#N/A	#N/A	#N/A	LNF	TGG	33	V	296	H
GCA_017541595	Treponema sp.	Treponema sp.			GCA_017541595	GCA_017541595.1	isolate: RGIG6871	#N/A	166	ASM1754159v1	GCA_017541595.1	GenBank	NCBI Prokaryotic Genome Annotation Pipeline (PGAP)	Contig	5108	2825087	2021-03-22	2835	PRJNA657473	SAMN16347342	Treponema sp.	Nanjing Agricultural University	LNF	LNF	LNF	-	-	0	0	1	LNF	TGG	66	V	297	H
GCA_017541745	Treponema sp.	Treponema sp.			GCA_017541745	GCA_017541745.1	isolate: RGIG6861	#N/A	166	ASM1754174v1	GCA_017541745.1	GenBank	NCBI Prokaryotic Genome Annotation Pipeline (PGAP)	Contig	64344	3610590	2021-03-22	3236	PRJNA657473	SAMN16347332	Treponema sp.	Nanjing Agricultural University	LNF	LNF	LNF	-	-	0	0	5	LNF	TGG	47	V	1247	H
GCA_017542685	Spirochaetales bacterium	Spirochaetales bacterium		Spirochaeta spp.	GCA_017542685	GCA_017542685.1	isolate: RGIG6815	#N/A	2026792	ASM1754268v1	GCA_017542685.1	GenBank	NCBI Prokaryotic Genome Annotation Pipeline (PGAP)	Contig	3629	2080754	2021-03-22	2136	PRJNA657473	SAMN16347286	Spirochaetales bacterium	Nanjing Agricultural University	LNF	LNF	LNF	-	-	0	0	1	LNF	TGA	292	V	LNF	NA
GCA_017542765	Spirochaetales bacterium	Spirochaetales bacterium		Spirochaeta spp.	GCA_017542765	GCA_017542765.1	isolate: RGIG6809	JAFXWM010000037.1	2026792	ASM1754276v1	GCA_017542765.1	GenBank	NCBI Prokaryotic Genome Annotation Pipeline (PGAP)	Contig	17668	2313121	2021-03-22	2349	PRJNA657473	SAMN16347280	Spirochaetales bacterium	Nanjing Agricultural University	LNF	LNF	LNF	-	-	0	0	1	LNF	TGA	LNF	#N/A	LNF	NA
GCA_017542825	Treponema sp.	Treponema sp.			GCA_017542825	GCA_017542825.1	isolate: RGIG6808	#N/A	166	ASM1754282v1	GCA_017542825.1	GenBank	NCBI Prokaryotic Genome Annotation Pipeline (PGAP)	Contig	85322	3151778	2021-03-22	2841	PRJNA657473	SAMN16347279	Treponema sp.	Nanjing Agricultural University	LNF	LNF	LNF	-	-	0	0	2	LNF	TGG	291	V	298	H
GCA_017543045	Treponema sp.	Treponema sp.			GCA_017543045	GCA_017543045.1	isolate: RGIG7078	#N/A	166	ASM1754304v1	GCA_017543045.1	GenBank	NCBI Prokaryotic Genome Annotation Pipeline (PGAP)	Contig	13720	1813705	2021-03-22	1670	PRJNA657473	SAMN16347549	Treponema sp.	Nanjing Agricultural University	LNF	LNF	LNF	-	-	#N/A	#N/A	#N/A	LNF	TGG	1212	V	299	H
GCA_017544045	Spirochaetales bacterium	Spirochaetales bacterium		Spirochaeta spp.	GCA_017544045	GCA_017544045.1	isolate: RGIG7028	#N/A	2026792	ASM1754404v1	GCA_017544045.1	GenBank	NCBI Prokaryotic Genome Annotation Pipeline (PGAP)	Contig	5967	1511279	2021-03-22	1631	PRJNA657473	SAMN16347499	Spirochaetales bacterium	Nanjing Agricultural University	LNF	LNF	LNF	-	-	#N/A	#N/A	#N/A	LNF	TGA	LNF	#N/A	LNF	NA
GCA_017544325	Treponema sp.	Treponema sp.			GCA_017544325	GCA_017544325.1	isolate: RGIG7012	#N/A	166	ASM1754432v1	GCA_017544325.1	GenBank	NCBI Prokaryotic Genome Annotation Pipeline (PGAP)	Contig	8238	2192911	2021-03-22	2058	PRJNA657473	SAMN16347483	Treponema sp.	Nanjing Agricultural University	LNF	LNF	LNF	-	-	#N/A	#N/A	#N/A	LNF	TGG	LNF	#N/A	LNF	NA
GCA_017544745	Treponema sp.	Treponema sp.			GCA_017544745	GCA_017544745.1	isolate: RGIG6993	#N/A	166	ASM1754474v1	GCA_017544745.1	GenBank	NCBI Prokaryotic Genome Annotation Pipeline (PGAP)	Contig	5387	1492939	2021-03-22	1480	PRJNA657473	SAMN16347464	Treponema sp.	Nanjing Agricultural University	LNF	LNF	LNF	-	-	#N/A	#N/A	#N/A	LNF	TGG	LNF	#N/A	LNF	NA
GCA_017544825	Treponema sp.	Treponema sp.			GCA_017544825	GCA_017544825.1	isolate: RGIG6988	JAFYDJ010000041.1	166	ASM1754482v1	GCA_017544825.1	GenBank	NCBI Prokaryotic Genome Annotation Pipeline (PGAP)	Contig	57500	3137655	2021-03-22	2831	PRJNA657473	SAMN16347459	Treponema sp.	Nanjing Agricultural University	LNF	LNF	LNF	-	-	0	0	2	LNF	TGG	LNF	#N/A	LNF	NA
GCA_017548565	Treponema sp.	Treponema sp.			GCA_017548565	GCA_017548565.1	isolate: RGIG7571	JAFYZU010000034.1	166	ASM1754856v1	GCA_017548565.1	GenBank	NCBI Prokaryotic Genome Annotation Pipeline (PGAP)	Contig	90049	2546351	2021-03-22	2363	PRJNA657473	SAMN16348042	Treponema sp.	Nanjing Agricultural University	LNF	LNF	LNF	-	-	0	0	1	LNF	TGG	293	V	300	H
GCA_017548685	Spirochaetales bacterium	Spirochaetales bacterium		Spirochaeta spp.	GCA_017548685	GCA_017548685.1	isolate: RGIG7563	JAFYZM010000391.1	2026792	ASM1754868v1	GCA_017548685.1	GenBank	NCBI Prokaryotic Genome Annotation Pipeline (PGAP)	Contig	2547	1274809	2021-03-22	1510	PRJNA657473	SAMN16348034	Spirochaetales bacterium	Nanjing Agricultural University	LNF	LNF	LNF	-	-	#N/A	#N/A	#N/A	LNF	TGA	294	V	301	H
GCA_017548935	Spirochaetales bacterium	Spirochaetales bacterium		Spirochaeta spp.	GCA_017548935	GCA_017548935.1	isolate: RGIG7550	#N/A	2026792	ASM1754893v1	GCA_017548935.1	GenBank	NCBI Prokaryotic Genome Annotation Pipeline (PGAP)	Contig	2068	718756	2021-03-22	979	PRJNA657473	SAMN16348021	Spirochaetales bacterium	Nanjing Agricultural University	LNF	LNF	LNF	-	-	#N/A	#N/A	#N/A	LNF	TGA	295	V	LNF	NA
GCA_017549025	Treponema sp.	Treponema sp.			GCA_017549025	GCA_017549025.1	isolate: RGIG7474	#N/A	166	ASM1754902v1	GCA_017549025.1	GenBank	NCBI Prokaryotic Genome Annotation Pipeline (PGAP)	Contig	60453	2480313	2021-03-22	2267	PRJNA657473	SAMN16347945	Treponema sp.	Nanjing Agricultural University	LNF	LNF	LNF	-	-	0	0	3	LNF	TGG	296	V	302	H
GCA_017549865	Spirochaetales bacterium	Spirochaetales bacterium		Spirochaeta spp.	GCA_017549865	GCA_017549865.1	isolate: RGIG7243	#N/A	2026792	ASM1754986v1	GCA_017549865.1	GenBank	NCBI Prokaryotic Genome Annotation Pipeline (PGAP)	Contig	2975	1332141	2021-03-22	1581	PRJNA657473	SAMN16347714	Spirochaetales bacterium	Nanjing Agricultural University	LNF	LNF	LNF	-	-	0	0	1	LNF	TGA	297	V	303	H
GCA_017550685	Treponema sp.	Treponema sp.			GCA_017550685	GCA_017550685.1	isolate: RGIG7950	#N/A	166	ASM1755068v1	GCA_017550685.1	GenBank	NCBI Prokaryotic Genome Annotation Pipeline (PGAP)	Contig	47914	2762349	2021-03-22	2478	PRJNA657473	SAMN16348421	Treponema sp.	Nanjing Agricultural University	LNF	LNF	LNF	-	-	0	0	1	LNF	TGG	NIPH	V	304	H
GCA_017550785	Treponema sp.	Treponema sp.			GCA_017550785	GCA_017550785.1	isolate: RGIG7942	JAFZOB010000276.1	166	ASM1755078v1	GCA_017550785.1	GenBank	NCBI Prokaryotic Genome Annotation Pipeline (PGAP)	Contig	3827	1975534	2021-03-22	2171	PRJNA657473	SAMN16348413	Treponema sp.	Nanjing Agricultural University	LNF	LNF	LNF	-	-	#N/A	#N/A	#N/A	LNF	TGG	298	V	305	H
GCA_017551545	Treponema sp.	Treponema sp.			GCA_017551545	GCA_017551545.1	isolate: RGIG7872	#N/A	166	ASM1755154v1	GCA_017551545.1	GenBank	NCBI Prokaryotic Genome Annotation Pipeline (PGAP)	Contig	31344	3011779	2021-03-22	2824	PRJNA657473	SAMN16348343	Treponema sp.	Nanjing Agricultural University	LNF	LNF	LNF	-	-	0	0	1	LNF	TGG	LNF	#N/A	LNF	NA
GCA_017551705	Treponema sp.	Treponema sp.			GCA_017551705	GCA_017551705.1	isolate: RGIG7863	JAFZLA010000057.1	166	ASM1755170v1	GCA_017551705.1	GenBank	NCBI Prokaryotic Genome Annotation Pipeline (PGAP)	Contig	47895	2712938	2021-03-22	2529	PRJNA657473	SAMN16348334	Treponema sp.	Nanjing Agricultural University	LNF	LNF	LNF	-	-	#N/A	#N/A	#N/A	LNF	TGG	299	V	306	H
GCA_017551975	Spirochaetaceae bacterium	Spirochaetaceae bacterium		Spirochaeta spp.	GCA_017551975	GCA_017551975.1	isolate: RGIG7834	JAFZJX010000230.1	1898206	ASM1755197v1	GCA_017551975.1	GenBank	NCBI Prokaryotic Genome Annotation Pipeline (PGAP)	Contig	16636	3233121	2021-03-22	3158	PRJNA657473	SAMN16348305	Spirochaetaceae bacterium	Nanjing Agricultural University	LNF	LNF	LNF	-	-	0	0	1	LNF	TGA	300	V	307	H
GCA_017552865	Spirochaetales bacterium	Spirochaetales bacterium		Spirochaeta spp.	GCA_017552865	GCA_017552865.1	isolate: RGIG7939	JAFZNY010000188.1	2026792	ASM1755286v1	GCA_017552865.1	GenBank	NCBI Prokaryotic Genome Annotation Pipeline (PGAP)	Contig	8531	2030224	2021-03-22	2132	PRJNA657473	SAMN16348410	Spirochaetales bacterium	Nanjing Agricultural University	LNF	LNF	LNF	-	-	0	0	1	LNF	TGA	301	V	308	H
GCA_017555265	Spirochaetaceae bacterium	Spirochaetaceae bacterium		Spirochaeta spp.	GCA_017555265	GCA_017555265.1	isolate: RGIG7752	#N/A	1898206	ASM1755526v1	GCA_017555265.1	GenBank	NCBI Prokaryotic Genome Annotation Pipeline (PGAP)	Contig	3715	1449186	2021-03-22	1557	PRJNA657473	SAMN16348223	Spirochaetaceae bacterium	Nanjing Agricultural University	LNF	LNF	LNF	-	-	0	0	2	LNF	TGA	LNF	#N/A	LNF	NA
GCA_017561705	Treponema sp.	Treponema sp.			GCA_017561705	GCA_017561705.1	isolate: RGIG7618	#N/A	166	ASM1756170v1	GCA_017561705.1	GenBank	NCBI Prokaryotic Genome Annotation Pipeline (PGAP)	Contig	17675	1805480	2021-03-22	1684	PRJNA657473	SAMN16348089	Treponema sp.	Nanjing Agricultural University	LNF	LNF	LNF	-	-	0	0	2	LNF	TGG	LNF	#N/A	LNF	NA
GCA_017612985	Spirochaetales bacterium	Spirochaetales bacterium		Spirochaeta spp.	GCA_017612985	GCA_017612985.1	isolate: RGIG8376	JAGAET010000272.1	2026792	ASM1761298v1	GCA_017612985.1	GenBank	NCBI Prokaryotic Genome Annotation Pipeline (PGAP)	Contig	9187	2108059	2021-03-29	2097	PRJNA657473	SAMN16348878	Spirochaetales bacterium	Nanjing Agricultural University	LNF	LNF	LNF	-	-	0	0	1	LNF	TGA	LNF	#N/A	LNF	NA
GCA_017613485	Treponema sp.	Treponema sp.			GCA_017613485	GCA_017613485.1	isolate: RGIG8349	#N/A	166	ASM1761348v1	GCA_017613485.1	GenBank	NCBI Prokaryotic Genome Annotation Pipeline (PGAP)	Contig	8602	2615733	2021-03-29	2571	PRJNA657473	SAMN16348851	Treponema sp.	Nanjing Agricultural University	LNF	LNF	LNF	-	-	0	0	1	LNF	TGG	LNF	#N/A	LNF	NA
GCA_017614295	Treponema sp.	Treponema sp.			GCA_017614295	GCA_017614295.1	isolate: RGIG8307	#N/A	166	ASM1761429v1	GCA_017614295.1	GenBank	NCBI Prokaryotic Genome Annotation Pipeline (PGAP)	Contig	7731	2583940	2021-03-29	2489	PRJNA657473	SAMN16348809	Treponema sp.	Nanjing Agricultural University	LNF	LNF	LNF	-	-	0	0	2	LNF	TGG	302	V	NIPH	NA
GCA_017614375	Spirochaetales bacterium	Spirochaetales bacterium		Spirochaeta spp.	GCA_017614375	GCA_017614375.1	isolate: RGIG8304	#N/A	2026792	ASM1761437v1	GCA_017614375.1	GenBank	NCBI Prokaryotic Genome Annotation Pipeline (PGAP)	Contig	195357	1539278	2021-03-29	1461	PRJNA657473	SAMN16348806	Spirochaetales bacterium	Nanjing Agricultural University	LNF	LNF	LNF	-	-	0	0	1	LNF	TGA	303	V	309	H
GCA_017614425	Spirochaetales bacterium	Spirochaetales bacterium		Spirochaeta spp.	GCA_017614425	GCA_017614425.1	isolate: RGIG8303	JAGABY010000034.1	2026792	ASM1761442v1	GCA_017614425.1	GenBank	NCBI Prokaryotic Genome Annotation Pipeline (PGAP)	Contig	5792	1906744	2021-03-29	2053	PRJNA657473	SAMN16348805	Spirochaetales bacterium	Nanjing Agricultural University	LNF	LNF	LNF	-	-	0	0	2	LNF	TGA	LNF	#N/A	LNF	NA
GCA_017614625	Spirochaetales bacterium	Spirochaetales bacterium		Spirochaeta spp.	GCA_017614625	GCA_017614625.1	isolate: RGIG8289	#N/A	2026792	ASM1761462v1	GCA_017614625.1	GenBank	NCBI Prokaryotic Genome Annotation Pipeline (PGAP)	Contig	7797	1419403	2021-03-29	1478	PRJNA657473	SAMN16348791	Spirochaetales bacterium	Nanjing Agricultural University	LNF	LNF	LNF	-	-	#N/A	#N/A	#N/A	LNF	TGA	LNF	#N/A	LNF	NA
GCA_017614655	Treponema sp.	Treponema sp.			GCA_017614655	GCA_017614655.1	isolate: RGIG8293	JAGABO010000127.1	166	ASM1761465v1	GCA_017614655.1	GenBank	NCBI Prokaryotic Genome Annotation Pipeline (PGAP)	Contig	7758	1521507	2021-03-29	1443	PRJNA657473	SAMN16348795	Treponema sp.	Nanjing Agricultural University	LNF	LNF	LNF	-	-	#N/A	#N/A	#N/A	LNF	TGG	LNF	#N/A	LNF	NA
GCA_017614725	Spirochaetales bacterium	Spirochaetales bacterium		Spirochaeta spp.	GCA_017614725	GCA_017614725.1	isolate: RGIG8284	#N/A	2026792	ASM1761472v1	GCA_017614725.1	GenBank	NCBI Prokaryotic Genome Annotation Pipeline (PGAP)	Contig	5094	1415541	2021-03-29	1524	PRJNA657473	SAMN16348786	Spirochaetales bacterium	Nanjing Agricultural University	LNF	LNF	LNF	-	-	0	0	1	LNF	TGA	LNF	#N/A	LNF	NA
GCA_017614995	Spirochaetaceae bacterium	Spirochaetaceae bacterium		Spirochaeta spp.	GCA_017614995	GCA_017614995.1	isolate: RGIG8276	#N/A	1898206	ASM1761499v1	GCA_017614995.1	GenBank	NCBI Prokaryotic Genome Annotation Pipeline (PGAP)	Contig	82617	3045757	2021-03-29	2837	PRJNA657473	SAMN16348778	Spirochaetaceae bacterium	Nanjing Agricultural University	LNF	LNF	LNF	-	-	0	0	1	LNF	TGA	304	V	310	H
GCA_017615885	Spirochaetaceae bacterium	Spirochaetaceae bacterium		Spirochaeta spp.	GCA_017615885	GCA_017615885.1	isolate: RGIG8233	JAFZZG010000075.1	1898206	ASM1761588v1	GCA_017615885.1	GenBank	NCBI Prokaryotic Genome Annotation Pipeline (PGAP)	Contig	37473	3149783	2021-03-29	2773	PRJNA657473	SAMN16348735	Spirochaetaceae bacterium	Nanjing Agricultural University	LNF	LNF	LNF	-	-	0	0	2	LNF	TGA	305	V	LNF	NA
GCA_017616165	Treponema sp.	Treponema sp.			GCA_017616165	GCA_017616165.1	isolate: RGIG8218	JAFZYR010000023.1	166	ASM1761616v1	GCA_017616165.1	GenBank	NCBI Prokaryotic Genome Annotation Pipeline (PGAP)	Contig	45419	2619042	2021-03-29	2298	PRJNA657473	SAMN16348720	Treponema sp.	Nanjing Agricultural University	LNF	LNF	LNF	-	-	0	0	2	LNF	TGG	306	V	311	H
GCA_017616355	Treponema sp.	Treponema sp.			GCA_017616355	GCA_017616355.1	isolate: RGIG8209	JAFZYI010000327.1	166	ASM1761635v1	GCA_017616355.1	GenBank	NCBI Prokaryotic Genome Annotation Pipeline (PGAP)	Contig	2526	1518157	2021-03-29	1679	PRJNA657473	SAMN16348711	Treponema sp.	Nanjing Agricultural University	LNF	LNF	LNF	-	-	#N/A	#N/A	#N/A	LNF	TGG	307	V	LNF	NA
GCA_017617115	Treponema sp.	Treponema sp.			GCA_017617115	GCA_017617115.1	isolate: RGIG8175	JAFZXA010000152.1	166	ASM1761711v1	GCA_017617115.1	GenBank	NCBI Prokaryotic Genome Annotation Pipeline (PGAP)	Contig	20261	2242668	2021-03-29	2008	PRJNA657473	SAMN16348677	Treponema sp.	Nanjing Agricultural University	LNF	LNF	LNF	-	-	#N/A	#N/A	#N/A	LNF	TGG	LNF	#N/A	LNF	NA
GCA_017617145	Treponema sp.	Treponema sp.			GCA_017617145	GCA_017617145.1	isolate: RGIG8172	JAFZWX010000155.1	166	ASM1761714v1	GCA_017617145.1	GenBank	NCBI Prokaryotic Genome Annotation Pipeline (PGAP)	Contig	25514	3572246	2021-03-29	3181	PRJNA657473	SAMN16348674	Treponema sp.	Nanjing Agricultural University	LNF	LNF	LNF	-	-	0	0	2	LNF	TGG	LNF	#N/A	LNF	NA
GCA_017618015	Spirochaetaceae bacterium	Spirochaetaceae bacterium		Spirochaeta spp.	GCA_017618015	GCA_017618015.1	isolate: RGIG8125	#N/A	1898206	ASM1761801v1	GCA_017618015.1	GenBank	NCBI Prokaryotic Genome Annotation Pipeline (PGAP)	Contig	73487	3284027	2021-03-29	2887	PRJNA657473	SAMN16348627	Spirochaetaceae bacterium	Nanjing Agricultural University	LNF	LNF	LNF	-	-	0	0	3	LNF	TGA	LNF	#N/A	LNF	NA
GCA_017618315	Spirochaetales bacterium	Spirochaetales bacterium		Spirochaeta spp.	GCA_017618315	GCA_017618315.1	isolate: RGIG8110	#N/A	2026792	ASM1761831v1	GCA_017618315.1	GenBank	NCBI Prokaryotic Genome Annotation Pipeline (PGAP)	Contig	6868	1898535	2021-03-29	2010	PRJNA657473	SAMN16348612	Spirochaetales bacterium	Nanjing Agricultural University	LNF	LNF	LNF	-	-	0	0	1	LNF	TGA	LNF	#N/A	LNF	NA
GCA_017618405	Spirochaetaceae bacterium	Spirochaetaceae bacterium		Spirochaeta spp.	GCA_017618405	GCA_017618405.1	isolate: RGIG8105	#N/A	1898206	ASM1761840v1	GCA_017618405.1	GenBank	NCBI Prokaryotic Genome Annotation Pipeline (PGAP)	Contig	10217	3155376	2021-03-29	3119	PRJNA657473	SAMN16348607	Spirochaetaceae bacterium	Nanjing Agricultural University	LNF	LNF	LNF	-	-	#N/A	#N/A	#N/A	LNF	TGA	LNF	#N/A	LNF	NA
GCA_017618445	Spirochaetaceae bacterium	Spirochaetaceae bacterium		Spirochaeta spp.	GCA_017618445	GCA_017618445.1	isolate: RGIG8103	#N/A	1898206	ASM1761844v1	GCA_017618445.1	GenBank	NCBI Prokaryotic Genome Annotation Pipeline (PGAP)	Contig	5585	1643651	2021-03-29	1715	PRJNA657473	SAMN16348605	Spirochaetaceae bacterium	Nanjing Agricultural University	LNF	LNF	LNF	-	-	0	0	1	LNF	TGA	LNF	#N/A	LNF	NA
GCA_017618755	Spirochaetaceae bacterium	Spirochaetaceae bacterium		Spirochaeta spp.	GCA_017618755	GCA_017618755.1	isolate: RGIG8088	#N/A	1898206	ASM1761875v1	GCA_017618755.1	GenBank	NCBI Prokaryotic Genome Annotation Pipeline (PGAP)	Contig	4499	1654392	2021-03-29	1725	PRJNA657473	SAMN16348590	Spirochaetaceae bacterium	Nanjing Agricultural University	LNF	LNF	LNF	-	-	#N/A	#N/A	#N/A	LNF	TGA	LNF	#N/A	LNF	NA
GCA_017619795	Treponema sp.	Treponema sp.			GCA_017619795	GCA_017619795.1	isolate: RGIG8034	JAFZRP010000018.1	166	ASM1761979v1	GCA_017619795.1	GenBank	NCBI Prokaryotic Genome Annotation Pipeline (PGAP)	Contig	53203	3667932	2021-03-29	3087	PRJNA657473	SAMN16348536	Treponema sp.	Nanjing Agricultural University	LNF	LNF	LNF	-	-	0	1	1	LF	TGG	308	V	LNF	NA
GCA_017622055	Treponema sp.	Treponema sp.			GCA_017622055	GCA_017622055.1	isolate: RGIG8719	#N/A	166	ASM1762205v1	GCA_017622055.1	GenBank	NCBI Prokaryotic Genome Annotation Pipeline (PGAP)	Contig	6268	2497995	2021-03-29	2479	PRJNA657473	SAMN16349221	Treponema sp.	Nanjing Agricultural University	LNF	LNF	LNF	-	-	#N/A	#N/A	#N/A	LNF	TGG	191	V	312	H
GCA_017622135	Spirochaetaceae bacterium	Spirochaetaceae bacterium		Spirochaeta spp.	GCA_017622135	GCA_017622135.1	isolate: RGIG8712	#N/A	1898206	ASM1762213v1	GCA_017622135.1	GenBank	NCBI Prokaryotic Genome Annotation Pipeline (PGAP)	Contig	62819	2664141	2021-03-29	2497	PRJNA657473	SAMN16349214	Spirochaetaceae bacterium	Nanjing Agricultural University	LNF	LNF	LNF	-	-	0	0	3	LNF	TGA	309	V	313	H
GCA_017622235	Spirochaetaceae bacterium	Spirochaetaceae bacterium		Spirochaeta spp.	GCA_017622235	GCA_017622235.1	isolate: RGIG8708	#N/A	1898206	ASM1762223v1	GCA_017622235.1	GenBank	NCBI Prokaryotic Genome Annotation Pipeline (PGAP)	Contig	169457	1287001	2021-03-29	1180	PRJNA657473	SAMN16349210	Spirochaetaceae bacterium	Nanjing Agricultural University	LNF	LNF	LNF	-	-	0	0	1	LNF	TGA	310	V	314	H
GCA_017622735	Treponema sp.	Treponema sp.			GCA_017622735	GCA_017622735.1	isolate: RGIG8685	JAGAQQ010000047.1	166	ASM1762273v1	GCA_017622735.1	GenBank	NCBI Prokaryotic Genome Annotation Pipeline (PGAP)	Contig	63006	1315853	2021-03-29	1259	PRJNA657473	SAMN16349187	Treponema sp.	Nanjing Agricultural University	LNF	LNF	LNF	-	-	0	0	2	LNF	TGG	LNF	#N/A	LNF	NA
GCA_017623685	Spirochaetaceae bacterium	Spirochaetaceae bacterium		Spirochaeta spp.	GCA_017623685	GCA_017623685.1	isolate: RGIG8632	JAGAOP010000047.1	1898206	ASM1762368v1	GCA_017623685.1	GenBank	NCBI Prokaryotic Genome Annotation Pipeline (PGAP)	Contig	43662	1909657	2021-03-29	1716	PRJNA657473	SAMN16349134	Spirochaetaceae bacterium	Nanjing Agricultural University	LNF	LNF	LNF	-	-	#N/A	#N/A	#N/A	LNF	TGA	LNF	#N/A	LNF	NA
GCA_017624275	Spirochaetales bacterium	Spirochaetales bacterium		Spirochaeta spp.	GCA_017624275	GCA_017624275.1	isolate: RGIG8597	#N/A	2026792	ASM1762427v1	GCA_017624275.1	GenBank	NCBI Prokaryotic Genome Annotation Pipeline (PGAP)	Contig	41674	2583777	2021-03-29	2247	PRJNA657473	SAMN16349099	Spirochaetales bacterium	Nanjing Agricultural University	LNF	LNF	LNF	-	-	0	0	3	LNF	TGA	LNF	#N/A	LNF	NA
GCA_017625495	Spirochaetaceae bacterium	Spirochaetaceae bacterium		Spirochaeta spp.	GCA_017625495	GCA_017625495.1	isolate: RGIG8532	#N/A	1898206	ASM1762549v1	GCA_017625495.1	GenBank	NCBI Prokaryotic Genome Annotation Pipeline (PGAP)	Contig	10148	1407591	2021-03-29	1370	PRJNA657473	SAMN16349034	Spirochaetaceae bacterium	Nanjing Agricultural University	LNF	LNF	LNF	-	-	#N/A	#N/A	#N/A	LNF	TGA	LNF	#N/A	LNF	NA
GCA_017626515	Spirochaetaceae bacterium	Spirochaetaceae bacterium		Spirochaeta spp.	GCA_017626515	GCA_017626515.1	isolate: RGIG8477	#N/A	1898206	ASM1762651v1	GCA_017626515.1	GenBank	NCBI Prokaryotic Genome Annotation Pipeline (PGAP)	Contig	37181	2180872	2021-03-29	1929	PRJNA657473	SAMN16348979	Spirochaetaceae bacterium	Nanjing Agricultural University	LNF	LNF	LNF	-	-	0	0	2	LNF	TGA	311	V	315	H
GCA_017627695	Treponema sp.	Treponema sp.			GCA_017627695	GCA_017627695.1	isolate: RGIG8415	JAGAGG010000025.1	166	ASM1762769v1	GCA_017627695.1	GenBank	NCBI Prokaryotic Genome Annotation Pipeline (PGAP)	Contig	76399	2930518	2021-03-29	2557	PRJNA657473	SAMN16348917	Treponema sp.	Nanjing Agricultural University	LNF	LNF	LNF	-	-	0	0	3	LNF	TGG	312	V	316	H
GCA_017628565	Spirochaetaceae bacterium	Spirochaetaceae bacterium		Spirochaeta spp.	GCA_017628565	GCA_017628565.1	isolate: RGIG9573	#N/A	1898206	ASM1762856v1	GCA_017628565.1	GenBank	NCBI Prokaryotic Genome Annotation Pipeline (PGAP)	Contig	3717	1988404	2021-03-29	2134	PRJNA657473	SAMN16350075	Spirochaetaceae bacterium	Nanjing Agricultural University	LNF	LNF	LNF	-	-	0	0	2	LNF	TGA	195	V	317	H
GCA_017629095	Treponema sp.	Treponema sp.			GCA_017629095	GCA_017629095.1	isolate: RGIG9546	JAGBXW010000040.1	166	ASM1762909v1	GCA_017629095.1	GenBank	NCBI Prokaryotic Genome Annotation Pipeline (PGAP)	Contig	36624	2547598	2021-03-29	2483	PRJNA657473	SAMN16350048	Treponema sp.	Nanjing Agricultural University	LNF	LNF	LNF	-	-	0	1	3	LF	TGG	LNF	#N/A	LNF	NA
GCA_017629575	Spirochaetales bacterium	Spirochaetales bacterium		Spirochaeta spp.	GCA_017629575	GCA_017629575.1	isolate: RGIG9521	JAGBWX010000047.1	2026792	ASM1762957v1	GCA_017629575.1	GenBank	NCBI Prokaryotic Genome Annotation Pipeline (PGAP)	Contig	15680	1410187	2021-03-30	1420	PRJNA657473	SAMN16350023	Spirochaetales bacterium	Nanjing Agricultural University	LNF	LNF	LNF	-	-	0	0	1	LNF	TGA	313	V	318	H
GCA_017630345	Treponema sp.	Treponema sp.			GCA_017630345	GCA_017630345.1	isolate: RGIG9482	JAGBVK010000061.1	166	ASM1763034v1	GCA_017630345.1	GenBank	NCBI Prokaryotic Genome Annotation Pipeline (PGAP)	Contig	16809	2046501	2021-03-30	1902	PRJNA657473	SAMN16349984	Treponema sp.	Nanjing Agricultural University	LNF	LNF	LNF	-	-	0	0	1	LNF	TGG	314	V	319	H
GCA_017632495	Spirochaetales bacterium	Spirochaetales bacterium		Spirochaeta spp.	GCA_017632495	GCA_017632495.1	isolate: RGIG9374	#N/A	2026792	ASM1763249v1	GCA_017632495.1	GenBank	NCBI Prokaryotic Genome Annotation Pipeline (PGAP)	Contig	5931	1659879	2021-03-30	1752	PRJNA657473	SAMN16349876	Spirochaetales bacterium	Nanjing Agricultural University	LNF	LNF	LNF	-	-	#N/A	#N/A	#N/A	LNF	TGA	LNF	#N/A	NIPH	NA
GCA_017633155	Spirochaetales bacterium	Spirochaetales bacterium		Spirochaeta spp.	GCA_017633155	GCA_017633155.1	isolate: RGIG9338	#N/A	2026792	ASM1763315v1	GCA_017633155.1	GenBank	NCBI Prokaryotic Genome Annotation Pipeline (PGAP)	Contig	7604	1554611	2021-03-30	1577	PRJNA657473	SAMN16349840	Spirochaetales bacterium	Nanjing Agricultural University	LNF	LNF	LNF	-	-	#N/A	#N/A	#N/A	LNF	TGA	LNF	#N/A	320	H
GCA_017633815	Spirochaetaceae bacterium	Spirochaetaceae bacterium		Spirochaeta spp.	GCA_017633815	GCA_017633815.1	isolate: RGIG9304	#N/A	1898206	ASM1763381v1	GCA_017633815.1	GenBank	NCBI Prokaryotic Genome Annotation Pipeline (PGAP)	Contig	2160	1585769	2021-03-30	1979	PRJNA657473	SAMN16349806	Spirochaetaceae bacterium	Nanjing Agricultural University	LNF	LNF	LNF	-	-	#N/A	#N/A	#N/A	LNF	TGA	315	V	321	H
GCA_017634085	Treponema sp.	Treponema sp.			GCA_017634085	GCA_017634085.1	isolate: RGIG9290	#N/A	166	ASM1763408v1	GCA_017634085.1	GenBank	NCBI Prokaryotic Genome Annotation Pipeline (PGAP)	Contig	70994	2675145	2021-03-30	2433	PRJNA657473	SAMN16349792	Treponema sp.	Nanjing Agricultural University	LNF	LNF	LNF	-	-	0	0	4	LNF	TGG	47	V	322	H
GCA_017634695	Treponema sp.	Treponema sp.			GCA_017634695	GCA_017634695.1	isolate: RGIG9260	JAGBMW010000030.1	166	ASM1763469v1	GCA_017634695.1	GenBank	NCBI Prokaryotic Genome Annotation Pipeline (PGAP)	Contig	85154	1954516	2021-03-30	1678	PRJNA657473	SAMN16349762	Treponema sp.	Nanjing Agricultural University	LNF	LNF	LNF	-	-	0	0	4	LNF	TGG	316	V	323	H
GCA_017635005	Treponema sp.	Treponema sp.			GCA_017635005	GCA_017635005.1	isolate: RGIG9246	JAGBMI010000046.1	166	ASM1763500v1	GCA_017635005.1	GenBank	NCBI Prokaryotic Genome Annotation Pipeline (PGAP)	Contig	32632	2595685	2021-03-30	2419	PRJNA657473	SAMN16349748	Treponema sp.	Nanjing Agricultural University	LNF	LNF	LNF	-	-	0	0	4	LNF	TGG	LNF	#N/A	LNF	NA
GCA_017645785	Treponema sp.	Treponema sp.			GCA_017645785	GCA_017645785.1	isolate: RGIG9962	JAGCNW010000042.1	166	ASM1764578v1	GCA_017645785.1	GenBank	NCBI Prokaryotic Genome Annotation Pipeline (PGAP)	Contig	184557	2821861	2021-03-30	2627	PRJNA657473	SAMN16350464	Treponema sp.	Nanjing Agricultural University	LNF	LNF	LNF	-	-	0	0	2	LNF	TGG	317	V	324	H
GCA_017645885	Spirochaetaceae bacterium	Spirochaetaceae bacterium		Spirochaeta spp.	GCA_017645885	GCA_017645885.1	isolate: RGIG9955	#N/A	1898206	ASM1764588v1	GCA_017645885.1	GenBank	NCBI Prokaryotic Genome Annotation Pipeline (PGAP)	Contig	3726	1764794	2021-03-30	1895	PRJNA657473	SAMN16350457	Spirochaetaceae bacterium	Nanjing Agricultural University	LNF	LNF	LNF	-	-	#N/A	#N/A	#N/A	LNF	TGA	318	V	325	H
GCA_017646235	Spirochaetaceae bacterium	Spirochaetaceae bacterium		Spirochaeta spp.	GCA_017646235	GCA_017646235.1	isolate: RGIG9937	JAGCMX010000098.1	1898206	ASM1764623v1	GCA_017646235.1	GenBank	NCBI Prokaryotic Genome Annotation Pipeline (PGAP)	Contig	8087	1738297	2021-03-30	1711	PRJNA657473	SAMN16350439	Spirochaetaceae bacterium	Nanjing Agricultural University	LNF	LNF	LNF	-	-	0	0	3	LNF	TGA	LNF	#N/A	LNF	NA
GCA_017646305	Spirochaetaceae bacterium	Spirochaetaceae bacterium		Spirochaeta spp.	GCA_017646305	GCA_017646305.1	isolate: RGIG9931	#N/A	1898206	ASM1764630v1	GCA_017646305.1	GenBank	NCBI Prokaryotic Genome Annotation Pipeline (PGAP)	Contig	5444	1582746	2021-03-30	1658	PRJNA657473	SAMN16350433	Spirochaetaceae bacterium	Nanjing Agricultural University	LNF	LNF	LNF	-	-	0	0	4	LNF	TGA	LNF	#N/A	LNF	NA
GCA_017648795	Spirochaetales bacterium	Spirochaetales bacterium		Spirochaeta spp.	GCA_017648795	GCA_017648795.1	isolate: RGIG9813	#N/A	2026792	ASM1764879v1	GCA_017648795.1	GenBank	NCBI Prokaryotic Genome Annotation Pipeline (PGAP)	Contig	6839	1615091	2021-03-30	1699	PRJNA657473	SAMN16350315	Spirochaetales bacterium	Nanjing Agricultural University	LNF	LNF	LNF	-	-	0	0	2	LNF	TGA	LNF	#N/A	LNF	NA
GCA_017649575	Spirochaetaceae bacterium	Spirochaetaceae bacterium		Spirochaeta spp.	GCA_017649575	GCA_017649575.1	isolate: RGIG9773	#N/A	1898206	ASM1764957v1	GCA_017649575.1	GenBank	NCBI Prokaryotic Genome Annotation Pipeline (PGAP)	Contig	5290	2325063	2021-03-30	2325	PRJNA657473	SAMN16350275	Spirochaetaceae bacterium	Nanjing Agricultural University	LNF	LNF	LNF	-	-	#N/A	#N/A	#N/A	LNF	TGA	LNF	#N/A	LNF	NA
GCA_017649985	Spirochaetaceae bacterium	Spirochaetaceae bacterium		Spirochaeta spp.	GCA_017649985	GCA_017649985.1	isolate: RGIG9750	#N/A	1898206	ASM1764998v1	GCA_017649985.1	GenBank	NCBI Prokaryotic Genome Annotation Pipeline (PGAP)	Contig	65282	2725135	2021-03-30	2540	PRJNA657473	SAMN16350252	Spirochaetaceae bacterium	Nanjing Agricultural University	LNF	LNF	LNF	-	-	0	0	3	LNF	TGA	32	V	326	H
GCA_017651065	Treponema sp.	Treponema sp.			GCA_017651065	GCA_017651065.1	isolate: RGIG9695	JAGCDP010000026.1	166	ASM1765106v1	GCA_017651065.1	GenBank	NCBI Prokaryotic Genome Annotation Pipeline (PGAP)	Contig	73013	2132845	2021-03-30	1922	PRJNA657473	SAMN16350197	Treponema sp.	Nanjing Agricultural University	LNF	LNF	LNF	-	-	0	0	3	LNF	TGG	LNF	#N/A	LNF	NA
GCA_017651585	Treponema sp.	Treponema sp.			GCA_017651585	GCA_017651585.1	isolate: RGIG9672	#N/A	166	ASM1765158v1	GCA_017651585.1	GenBank	NCBI Prokaryotic Genome Annotation Pipeline (PGAP)	Contig	2804	1819412	2021-03-30	1947	PRJNA657473	SAMN16350174	Treponema sp.	Nanjing Agricultural University	LNF	LNF	LNF	-	-	0	0	1	LNF	TGG	LNF	#N/A	327	H
GCA_017651685	Treponema sp.	Treponema sp.			GCA_017651685	GCA_017651685.1	isolate: RGIG9667	#N/A	166	ASM1765168v1	GCA_017651685.1	GenBank	NCBI Prokaryotic Genome Annotation Pipeline (PGAP)	Contig	2815	2531367	2021-03-30	2844	PRJNA657473	SAMN16350169	Treponema sp.	Nanjing Agricultural University	LNF	LNF	LNF	-	-	#N/A	#N/A	#N/A	LNF	TGG	LNF	#N/A	LNF	NA
GCA_017694495	Candidatus Aphodenecus pullistercoris	Candidatus Aphodenecus pullistercoris			GCA_017694495	GCA_017694495.1	isolate: 11167	JADIMU010000063.1	2840669	ASM1769449v1	GCA_017694495.1	GenBank	NCBI Prokaryotic Genome Annotation Pipeline (PGAP)	Contig	39031	2073588	2021-04-02	2012	PRJNA543206	SAMN15817123	Candidatus Aphodenecus pullistercoris	Quadram Institutte	LNF	LNF	LNF	-	-	#N/A	#N/A	#N/A	LNF	#N/A	319	V	LNF	NA
GCA_017694555	Candidatus Avitreponema avistercoris	Candidatus Avitreponema avistercoris		Other Treponema spp.	GCA_017694555	GCA_017694555.1	isolate: B3-4054	#N/A	2840705	ASM1769455v1	GCA_017694555.1	GenBank	NCBI Prokaryotic Genome Annotation Pipeline (PGAP)	Contig	14776	1871725	2021-04-02	1828	PRJNA543206	SAMN15816977	Candidatus Avitreponema avistercoris	Quadram Institutte	LNF	LNF	LNF	-	-	0	0	2	LNF	#N/A	320	V	328	H
GCA_017694595	Candidatus Ornithospirochaeta stercoripullorum	Candidatus Ornithospirochaeta stercoripullorum		Spirochaeta spp.	GCA_017694595	GCA_017694595.1	isolate: 7293	#N/A	2840899	ASM1769459v1	GCA_017694595.1	GenBank	NCBI Prokaryotic Genome Annotation Pipeline (PGAP)	Contig	28014	2035234	2021-04-02	1978	PRJNA543206	SAMN15816978	Candidatus Ornithospirochaeta stercoripullorum	Quadram Institutte	LNF	LNF	LNF	-	-	#N/A	#N/A	#N/A	LNF	#N/A	LNF	#N/A	LNF	NA
GCA_017694795	Candidatus Gallitreponema excrementavium	Candidatus Gallitreponema excrementavium		Other Treponema spp.	GCA_017694795	GCA_017694795.1	isolate: 10532	#N/A	2840840	ASM1769479v1	GCA_017694795.1	GenBank	NCBI Prokaryotic Genome Annotation Pipeline (PGAP)	Contig	34263	2474007	2021-04-02	2177	PRJNA543206	SAMN15816962	Candidatus Gallitreponema excrementavium	Quadram Institutte	LNF	LNF	LNF	-	-	#N/A	#N/A	#N/A	LNF	#N/A	321	V	329	H
GCA_017694915	Candidatus Ornithospirochaeta stercoravium	Candidatus Ornithospirochaeta stercoravium		Spirochaeta spp.	GCA_017694915	GCA_017694915.1	isolate: 14700	JADIMF010000025.1	2840897	ASM1769491v1	GCA_017694915.1	GenBank	NCBI Prokaryotic Genome Annotation Pipeline (PGAP)	Contig	16757	2065771	2021-04-02	2067	PRJNA543206	SAMN15816953	Candidatus Ornithospirochaeta stercoravium	Quadram Institutte	LNF	LNF	LNF	-	-	0	0	3	LNF	#N/A	322	V	330	H
GCA_017849315	Treponema sp.	Treponema sp.			GCA_017849315	GCA_017849315.1	isolate: HJP_bin34	#N/A	166	ASM1784931v1	GCA_017849315.1	GenBank		Contig	10707	1677306	2021-04-08		PRJNA692533	SAMN17348713	Treponema sp.	CSIR-National Environmental Engineering Research Institute	LNF	LNF	LNF	-	-	0	0	2	LNF	TGG	323	V	331	H
GCA_017886005	Spirochaetaceae bacterium	Spirochaetaceae bacterium		Spirochaeta spp.	GCA_017886005	GCA_017886005.1	isolate: bin_115	#N/A	1898206	ASM1788600v1	GCA_017886005.1	GenBank		Scaffold	3079	917019	2021-04-08		PRJNA667178	SAMN17914683	Spirochaetaceae bacterium	University of California, Davis	LNF	LNF	LNF	-	-	#N/A	#N/A	#N/A	LNF	TGA	LNF	#N/A	LNF	NA
GCA_017912115	Borreliella valaisiana	Borreliella valaisiana			GCA_017912115	GCA_017912115.1	strain: IPT121	JAEIRG010000320.1	62088	ASM1791211v1	GCA_017912115.1	GenBank		Contig	3659	1539679	2021-04-12		PRJNA662729	SAMN16577259	Borreliella valaisiana	INRAe	LNF	LNF	LNF	-	-	0	2	1	LF	TGA	324	V	LNF	NA
GCA_017912515	Borreliella garinii	Borreliella garinii			GCA_017912515	GCA_017912515.1	strain: 3B56	JAEIRH010000215.1	29519	ASM1791251v1	GCA_017912515.1	GenBank		Contig	2130	1685592	2021-04-12		PRJNA662729	SAMN16577244	Borreliella garinii	INRAe	LNF	LNF	LNF	-	-	0	3	15	LF	TGA	6	V	LNF	NA
GCA_017934745	Treponema sp.	Treponema sp.			GCA_017934745	GCA_017934745.1	isolate: RGIG9161	JAGBIY010000067.1	166	ASM1793474v1	GCA_017934745.1	GenBank	NCBI Prokaryotic Genome Annotation Pipeline (PGAP)	Contig	124228	3584970	2021-04-13	3236	PRJNA657473	SAMN16349663	Treponema sp.	Nanjing Agricultural University	LNF	LNF	LNF	-	-	0	1	2	LF	TGG	325	V	277	H
GCA_017935745	Treponema sp.	Treponema sp.			GCA_017935745	GCA_017935745.1	isolate: RGIG9108	JAGBGX010000001.1	166	ASM1793574v1	GCA_017935745.1	GenBank	NCBI Prokaryotic Genome Annotation Pipeline (PGAP)	Contig	270363	2640234	2021-04-13	2504	PRJNA657473	SAMN16349610	Treponema sp.	Nanjing Agricultural University	LNF	LNF	LNF	-	-	0	0	2	LNF	TGG	326	V	332	H
GCA_017936345	Spirochaetaceae bacterium	Spirochaetaceae bacterium		Spirochaeta spp.	GCA_017936345	GCA_017936345.1	isolate: RGIG9078	#N/A	1898206	ASM1793634v1	GCA_017936345.1	GenBank	NCBI Prokaryotic Genome Annotation Pipeline (PGAP)	Contig	22896	1835328	2021-04-13	1802	PRJNA657473	SAMN16349580	Spirochaetaceae bacterium	Nanjing Agricultural University	LNF	LNF	LNF	-	-	0	0	2	LNF	TGA	285	V	333	H
GCA_017936665	Spirochaetaceae bacterium	Spirochaetaceae bacterium		Spirochaeta spp.	GCA_017936665	GCA_017936665.1	isolate: RGIG9060	JAGBFB010000006.1	1898206	ASM1793666v1	GCA_017936665.1	GenBank	NCBI Prokaryotic Genome Annotation Pipeline (PGAP)	Contig	93278	2584639	2021-04-13	2382	PRJNA657473	SAMN16349562	Spirochaetaceae bacterium	Nanjing Agricultural University	LNF	LNF	LNF	-	-	0	0	2	LNF	TGA	327	V	334	H
GCA_017937825	Treponema sp.	Treponema sp.			GCA_017937825	GCA_017937825.1	isolate: RGIG9000	JAGBCT010000031.1	166	ASM1793782v1	GCA_017937825.1	GenBank	NCBI Prokaryotic Genome Annotation Pipeline (PGAP)	Contig	96339	2231782	2021-04-13	1971	PRJNA657473	SAMN16349502	Treponema sp.	Nanjing Agricultural University	LNF	LNF	LNF	-	-	0	0	4	LNF	TGG	249	V	335	H
GCA_017938365	Treponema sp.	Treponema sp.			GCA_017938365	GCA_017938365.1	isolate: RGIG8974	#N/A	166	ASM1793836v1	GCA_017938365.1	GenBank	NCBI Prokaryotic Genome Annotation Pipeline (PGAP)	Contig	63333	2023259	2021-04-13	2066	PRJNA657473	SAMN16349476	Treponema sp.	Nanjing Agricultural University	LNF	LNF	LNF	-	-	0	0	2	LNF	TGG	LNF	#N/A	LNF	NA
GCA_017940005	Treponema sp.	Treponema sp.			GCA_017940005	GCA_017940005.1	isolate: RGIG8917	JAGAZO010000014.1	166	ASM1794000v1	GCA_017940005.1	GenBank	NCBI Prokaryotic Genome Annotation Pipeline (PGAP)	Contig	180169	2403745	2021-04-13	2124	PRJNA657473	SAMN16349419	Treponema sp.	Nanjing Agricultural University	LNF	LNF	LNF	-	-	#N/A	#N/A	#N/A	LNF	TGG	328	V	336	H
GCA_017940255	Treponema sp.	Treponema sp.			GCA_017940255	GCA_017940255.1	isolate: RGIG8904	#N/A	166	ASM1794025v1	GCA_017940255.1	GenBank	NCBI Prokaryotic Genome Annotation Pipeline (PGAP)	Contig	155912	2869640	2021-04-13	2489	PRJNA657473	SAMN16349406	Treponema sp.	Nanjing Agricultural University	LNF	LNF	LNF	-	-	0	0	3	LNF	TGG	329	V	337	H
GCA_017940515	Treponema sp.	Treponema sp.			GCA_017940515	GCA_017940515.1	isolate: RGIG8888	#N/A	166	ASM1794051v1	GCA_017940515.1	GenBank	NCBI Prokaryotic Genome Annotation Pipeline (PGAP)	Contig	28107	2990261	2021-04-13	2738	PRJNA657473	SAMN16349390	Treponema sp.	Nanjing Agricultural University	LNF	LNF	LNF	-	-	0	0	3	LNF	TGG	LNF	#N/A	LNF	NA
GCA_017958105	Treponema sp.	Treponema sp.			GCA_017958105	GCA_017958105.1	isolate: RGIG10366	#N/A	166	ASM1795810v1	GCA_017958105.1	GenBank	NCBI Prokaryotic Genome Annotation Pipeline (PGAP)	Contig	5723	2476909	2021-04-14	2483	PRJNA657473	SAMN16350868	Treponema sp.	Nanjing Agricultural University	LNF	LNF	LNF	-	-	#N/A	#N/A	#N/A	LNF	TGG	330	V	LNF	NA
GCA_017958155	Spirochaetales bacterium	Spirochaetales bacterium		Spirochaeta spp.	GCA_017958155	GCA_017958155.1	isolate: RGIG10364	JAGDDI010000028.1	2026792	ASM1795815v1	GCA_017958155.1	GenBank	NCBI Prokaryotic Genome Annotation Pipeline (PGAP)	Contig	7236	2334973	2021-04-14	2525	PRJNA657473	SAMN16350866	Spirochaetales bacterium	Nanjing Agricultural University	LNF	LNF	LNF	-	-	0	1	1	LF	TGA	LNF	#N/A	LNF	NA
GCA_017958325	Treponema sp.	Treponema sp.			GCA_017958325	GCA_017958325.1	isolate: RGIG10355	JAGDCZ010000167.1	166	ASM1795832v1	GCA_017958325.1	GenBank	NCBI Prokaryotic Genome Annotation Pipeline (PGAP)	Contig	9176	2804017	2021-04-14	2741	PRJNA657473	SAMN16350857	Treponema sp.	Nanjing Agricultural University	LNF	LNF	LNF	-	-	0	0	2	LNF	TGG	LNF	#N/A	338	H
GCA_017959265	Treponema sp.	Treponema sp.			GCA_017959265	GCA_017959265.1	isolate: RGIG10302	JAGDAY010000115.1	166	ASM1795926v1	GCA_017959265.1	GenBank	NCBI Prokaryotic Genome Annotation Pipeline (PGAP)	Contig	13062	1539210	2021-04-14	1405	PRJNA657473	SAMN16350804	Treponema sp.	Nanjing Agricultural University	LNF	LNF	LNF	-	-	0	0	1	LNF	TGG	LNF	#N/A	LNF	NA
GCA_017959665	Treponema sp.	Treponema sp.			GCA_017959665	GCA_017959665.1	isolate: RGIG10283	JAGDAF010000383.1	166	ASM1795966v1	GCA_017959665.1	GenBank	NCBI Prokaryotic Genome Annotation Pipeline (PGAP)	Contig	3396	1370322	2021-04-14	1489	PRJNA657473	SAMN16350785	Treponema sp.	Nanjing Agricultural University	LNF	LNF	LNF	-	-	#N/A	#N/A	#N/A	LNF	TGG	LNF	#N/A	LNF	NA
GCA_017960445	Spirochaetaceae bacterium	Spirochaetaceae bacterium		Spirochaeta spp.	GCA_017960445	GCA_017960445.1	isolate: RGIG10255	#N/A	1898206	ASM1796044v1	GCA_017960445.1	GenBank	NCBI Prokaryotic Genome Annotation Pipeline (PGAP)	Contig	28753	2128859	2021-04-14	2005	PRJNA657473	SAMN16350757	Spirochaetaceae bacterium	Nanjing Agricultural University	LNF	LNF	LNF	-	-	0	0	2	LNF	TGA	32	V	339	H
GCA_017960765	Treponema sp.	Treponema sp.			GCA_017960765	GCA_017960765.1	isolate: RGIG10242	#N/A	166	ASM1796076v1	GCA_017960765.1	GenBank	NCBI Prokaryotic Genome Annotation Pipeline (PGAP)	Contig	13965	2539381	2021-04-14	2362	PRJNA657473	SAMN16350744	Treponema sp.	Nanjing Agricultural University	LNF	LNF	LNF	-	-	#N/A	#N/A	#N/A	LNF	TGG	LNF	#N/A	LNF	NA
GCA_017961205	Treponema sp.	Treponema sp.			GCA_017961205	GCA_017961205.1	isolate: RGIG10217	#N/A	166	ASM1796120v1	GCA_017961205.1	GenBank	NCBI Prokaryotic Genome Annotation Pipeline (PGAP)	Contig	206120	2267431	2021-04-14	1983	PRJNA657473	SAMN16350719	Treponema sp.	Nanjing Agricultural University	LNF	LNF	LNF	-	-	0	0	1	LNF	TGG	331	V	340	H
GCA_017961545	Treponema sp.	Treponema sp.			GCA_017961545	GCA_017961545.1	isolate: RGIG10199	#N/A	166	ASM1796154v1	GCA_017961545.1	GenBank	NCBI Prokaryotic Genome Annotation Pipeline (PGAP)	Contig	24308	3122737	2021-04-14	2985	PRJNA657473	SAMN16350701	Treponema sp.	Nanjing Agricultural University	LNF	LNF	LNF	-	-	#N/A	#N/A	#N/A	LNF	TGG	332	V	341	H
GCA_017961665	Treponema sp.	Treponema sp.			GCA_017961665	GCA_017961665.1	isolate: RGIG10192	JAGCWS010000468.1	166	ASM1796166v1	GCA_017961665.1	GenBank	NCBI Prokaryotic Genome Annotation Pipeline (PGAP)	Contig	2920	1819571	2021-04-14	2083	PRJNA657473	SAMN16350694	Treponema sp.	Nanjing Agricultural University	LNF	LNF	LNF	-	-	#N/A	#N/A	#N/A	LNF	TGG	333	V	342	H
GCA_017961705	Treponema sp.	Treponema sp.			GCA_017961705	GCA_017961705.1	isolate: RGIG10193	#N/A	166	ASM1796170v1	GCA_017961705.1	GenBank	NCBI Prokaryotic Genome Annotation Pipeline (PGAP)	Contig	18535	3318946	2021-04-14	3002	PRJNA657473	SAMN16350695	Treponema sp.	Nanjing Agricultural University	LNF	LNF	LNF	-	-	0	0	3	LNF	TGG	LNF	#N/A	LNF	NA
GCA_017961725	Treponema sp.	Treponema sp.			GCA_017961725	GCA_017961725.1	isolate: RGIG10191	#N/A	166	ASM1796172v1	GCA_017961725.1	GenBank	NCBI Prokaryotic Genome Annotation Pipeline (PGAP)	Contig	4933	2277379	2021-04-14	2440	PRJNA657473	SAMN16350693	Treponema sp.	Nanjing Agricultural University	LNF	LNF	LNF	-	-	#N/A	#N/A	#N/A	LNF	TGG	LNF	#N/A	LNF	NA
GCA_017961785	Treponema sp.	Treponema sp.			GCA_017961785	GCA_017961785.1	isolate: RGIG10189	#N/A	166	ASM1796178v1	GCA_017961785.1	GenBank	NCBI Prokaryotic Genome Annotation Pipeline (PGAP)	Contig	3608	2318717	2021-04-14	2457	PRJNA657473	SAMN16350691	Treponema sp.	Nanjing Agricultural University	LNF	LNF	LNF	-	-	0	0	1	LNF	TGG	334	V	343	H
GCA_017961905	Spirochaetales bacterium	Spirochaetales bacterium		Spirochaeta spp.	GCA_017961905	GCA_017961905.1	isolate: RGIG10183	#N/A	2026792	ASM1796190v1	GCA_017961905.1	GenBank	NCBI Prokaryotic Genome Annotation Pipeline (PGAP)	Contig	3037	2016209	2021-04-14	2167	PRJNA657473	SAMN16350685	Spirochaetales bacterium	Nanjing Agricultural University	LNF	LNF	LNF	-	-	#N/A	#N/A	#N/A	LNF	TGA	LNF	#N/A	LNF	NA
GCA_017962415	Treponema sp.	Treponema sp.			GCA_017962415	GCA_017962415.1	isolate: RGIG10158	#N/A	166	ASM1796241v1	GCA_017962415.1	GenBank	NCBI Prokaryotic Genome Annotation Pipeline (PGAP)	Contig	38228	2129345	2021-04-14	1892	PRJNA657473	SAMN16350660	Treponema sp.	Nanjing Agricultural University	LNF	LNF	LNF	-	-	0	0	2	LNF	TGG	LNF	#N/A	LNF	NA
GCA_017962865	Spirochaetales bacterium	Spirochaetales bacterium		Spirochaeta spp.	GCA_017962865	GCA_017962865.1	isolate: RGIG10134	#N/A	2026792	ASM1796286v1	GCA_017962865.1	GenBank	NCBI Prokaryotic Genome Annotation Pipeline (PGAP)	Contig	6163	1458774	2021-04-14	1531	PRJNA657473	SAMN16350636	Spirochaetales bacterium	Nanjing Agricultural University	LNF	LNF	LNF	-	-	#N/A	#N/A	#N/A	LNF	TGA	LNF	#N/A	LNF	NA
GCA_017962955	Treponema sp.	Treponema sp.			GCA_017962955	GCA_017962955.1	isolate: RGIG10129	#N/A	166	ASM1796295v1	GCA_017962955.1	GenBank	NCBI Prokaryotic Genome Annotation Pipeline (PGAP)	Contig	18043	3009723	2021-04-14	2798	PRJNA657473	SAMN16350631	Treponema sp.	Nanjing Agricultural University	LNF	LNF	LNF	-	-	#N/A	#N/A	#N/A	LNF	TGG	335	V	344	H
GCA_017962965	Treponema sp.	Treponema sp.			GCA_017962965	GCA_017962965.1	isolate: RGIG10130	JAGCUI010000006.1	166	ASM1796296v1	GCA_017962965.1	GenBank	NCBI Prokaryotic Genome Annotation Pipeline (PGAP)	Contig	43076	2118488	2021-04-14	1867	PRJNA657473	SAMN16350632	Treponema sp.	Nanjing Agricultural University	LNF	LNF	LNF	-	-	0	0	1	LNF	TGG	LNF	#N/A	LNF	NA
GCA_017963165	Treponema sp.	Treponema sp.			GCA_017963165	GCA_017963165.1	isolate: RGIG10121	JAGCTZ010000116.1	166	ASM1796316v1	GCA_017963165.1	GenBank	NCBI Prokaryotic Genome Annotation Pipeline (PGAP)	Contig	38760	3241239	2021-04-14	2890	PRJNA657473	SAMN16350623	Treponema sp.	Nanjing Agricultural University	LNF	LNF	LNF	-	-	0	0	2	LNF	TGG	LNF	#N/A	345	H
GCA_017963245	Treponema sp.	Treponema sp.			GCA_017963245	GCA_017963245.1	isolate: RGIG10115	#N/A	166	ASM1796324v1	GCA_017963245.1	GenBank	NCBI Prokaryotic Genome Annotation Pipeline (PGAP)	Contig	11760	1921414	2021-04-14	1857	PRJNA657473	SAMN16350617	Treponema sp.	Nanjing Agricultural University	LNF	LNF	LNF	-	-	#N/A	#N/A	#N/A	LNF	TGG	LNF	#N/A	LNF	NA
GCA_017964605	Treponema sp.	Treponema sp.			GCA_017964605	GCA_017964605.1	isolate: RGIG10060	JAGCRQ010000064.1	166	ASM1796460v1	GCA_017964605.1	GenBank	NCBI Prokaryotic Genome Annotation Pipeline (PGAP)	Contig	49472	3228744	2021-04-14	2961	PRJNA657473	SAMN16350562	Treponema sp.	Nanjing Agricultural University	LNF	LNF	LNF	-	-	0	0	5	LNF	TGG	255	V	291	H
GCA_017964685	Spirochaetales bacterium	Spirochaetales bacterium		Spirochaeta spp.	GCA_017964685	GCA_017964685.1	isolate: RGIG10056	#N/A	2026792	ASM1796468v1	GCA_017964685.1	GenBank	NCBI Prokaryotic Genome Annotation Pipeline (PGAP)	Contig	2253	1545486	2021-04-14	1749	PRJNA657473	SAMN16350558	Spirochaetales bacterium	Nanjing Agricultural University	LNF	LNF	LNF	-	-	#N/A	#N/A	#N/A	LNF	TGA	NIPH	#N/A	LNF	NA
GCA_017965145	Treponema sp.	Treponema sp.			GCA_017965145	GCA_017965145.1	isolate: RGIG10031	#N/A	166	ASM1796514v1	GCA_017965145.1	GenBank	NCBI Prokaryotic Genome Annotation Pipeline (PGAP)	Contig	2718	2269393	2021-04-14	2481	PRJNA657473	SAMN16350533	Treponema sp.	Nanjing Agricultural University	LNF	LNF	LNF	-	-	#N/A	#N/A	#N/A	LNF	TGG	LNF	#N/A	LNF	NA
GCA_017965215	Treponema sp.	Treponema sp.			GCA_017965215	GCA_017965215.1	isolate: RGIG10028	#N/A	166	ASM1796521v1	GCA_017965215.1	GenBank	NCBI Prokaryotic Genome Annotation Pipeline (PGAP)	Contig	2382	2660022	2021-04-14	3064	PRJNA657473	SAMN16350530	Treponema sp.	Nanjing Agricultural University	LNF	LNF	LNF	-	-	#N/A	#N/A	#N/A	LNF	TGG	LNF	#N/A	LNF	NA
GCA_017965245	Spirochaetales bacterium	Spirochaetales bacterium		Spirochaeta spp.	GCA_017965245	GCA_017965245.1	isolate: RGIG10025	#N/A	2026792	ASM1796524v1	GCA_017965245.1	GenBank	NCBI Prokaryotic Genome Annotation Pipeline (PGAP)	Contig	5619	1727601	2021-04-14	1866	PRJNA657473	SAMN16350527	Spirochaetales bacterium	Nanjing Agricultural University	LNF	LNF	LNF	-	-	#N/A	#N/A	#N/A	LNF	TGA	LNF	#N/A	346	H
GCA_017965585	Spirochaetaceae bacterium	Spirochaetaceae bacterium		Spirochaeta spp.	GCA_017965585	GCA_017965585.1	isolate: RGIG10009	#N/A	1898206	ASM1796558v1	GCA_017965585.1	GenBank	NCBI Prokaryotic Genome Annotation Pipeline (PGAP)	Contig	2385	2071572	2021-04-14	2450	PRJNA657473	SAMN16350511	Spirochaetaceae bacterium	Nanjing Agricultural University	LNF	LNF	LNF	-	-	0	0	1	LNF	TGA	LNF	#N/A	347	H
GCA_017997895	Spirochaetaceae bacterium	Spirochaetaceae bacterium		Spirochaeta spp.	GCA_017997895	GCA_017997895.1	isolate: Go_SlDig_bin_466	#N/A	1898206	ASM1799789v1	GCA_017997895.1	GenBank	NCBI Prokaryotic Genome Annotation Pipeline (PGAP)	Scaffold	6002	2121728	2021-04-15	2130	PRJNA524094	SAMN18120059	Spirochaetaceae bacterium	Genomic and Applied Microbiology & Goettingen Genomics Laboratory	LNF	LNF	LNF	-	-	0	0	2	LNF	TGA	336	V	348	H
GCA_017998025	Spirochaetales bacterium	Spirochaetales bacterium		Spirochaeta spp.	GCA_017998025	GCA_017998025.1	isolate: Go_SlDig_bin_479	#N/A	2026792	ASM1799802v1	GCA_017998025.1	GenBank	NCBI Prokaryotic Genome Annotation Pipeline (PGAP)	Scaffold	5617	2113271	2021-04-15	2216	PRJNA524094	SAMN18120064	Spirochaetales bacterium	Genomic and Applied Microbiology & Goettingen Genomics Laboratory	LNF	LNF	LNF	-	-	0	0	1	LNF	TGA	337	V	349	H
GCA_018064525	Candidatus Treponema merdequi	Candidatus Treponema merdequi		Other Treponema spp.	GCA_018064525	GCA_018064525.1	isolate: E5_50	#N/A	3083140	ASM1806452v1	GCA_018064525.1	GenBank	NCBI Prokaryotic Genome Annotation Pipeline (PGAP)	Contig	59115	2699674	2021-04-17	2381	PRJNA590977	SAMN18472538	Candidatus Treponema merdequi	Quadram Institute	LNF	LNF	LNF	-	-	0	0	2	LNF	#N/A	338	V	350	H
GCA_018064785	Candidatus Treponema equi	Candidatus Treponema equi		Other Treponema spp.	GCA_018064785	GCA_018064785.1	isolate: E4_MB2_46	JAGHUO010000174.1	3083138	ASM1806478v1	GCA_018064785.1	GenBank	NCBI Prokaryotic Genome Annotation Pipeline (PGAP)	Contig	15244	1791644	2021-04-17	1655	PRJNA590977	SAMN18472525	Candidatus Treponema equi	Quadram Institute	LNF	LNF	LNF	-	-	0	0	1	LNF	#N/A	LNF	#N/A	351	H
GCA_018064905	Candidatus Treponema equifaecale	Candidatus Treponema equifaecale		Other Treponema spp.	GCA_018064905	GCA_018064905.1	isolate: E4_MB2_2	#N/A	3083139	ASM1806490v1	GCA_018064905.1	GenBank	NCBI Prokaryotic Genome Annotation Pipeline (PGAP)	Contig	19645	2807639	2021-04-17	2460	PRJNA590977	SAMN18472520	Candidatus Treponema equifaecale	Quadram Institute	LNF	LNF	LNF	-	-	#N/A	#N/A	#N/A	LNF	#N/A	339	V	352	H
GCA_018065245	Candidatus Physcosoma equi	Candidatus Physcosoma equi			GCA_018065245	GCA_018065245.1	isolate: E4_160	#N/A	3083127	ASM1806524v1	GCA_018065245.1	GenBank	NCBI Prokaryotic Genome Annotation Pipeline (PGAP)	Contig	3039	2064129	2021-04-17	2411	PRJNA590977	SAMN18472504	Candidatus Physcosoma equi	Quadram Institute	LNF	LNF	LNF	-	-	0	0	2	LNF	#N/A	LNF	#N/A	LNF	NA
GCA_018066075	Candidatus Treponema scatequi	Candidatus Treponema scatequi		Other Treponema spp.	GCA_018066075	GCA_018066075.1	isolate: E1_MB2_111	#N/A	3083141	ASM1806607v1	GCA_018066075.1	GenBank	NCBI Prokaryotic Genome Annotation Pipeline (PGAP)	Contig	12579	2307940	2021-04-17	2095	PRJNA590977	SAMN18472460	Candidatus Treponema scatequi	Quadram Institute	LNF	LNF	LNF	-	-	#N/A	#N/A	#N/A	LNF	#N/A	LNF	#N/A	353	H
GCA_018066285	Candidatus Treponema caballi	Candidatus Treponema caballi		Other Treponema spp.	GCA_018066285	GCA_018066285.1	isolate: E1_106	JAGHRS010000048.1	3083137	ASM1806628v1	GCA_018066285.1	GenBank	NCBI Prokaryotic Genome Annotation Pipeline (PGAP)	Contig	67820	2909601	2021-04-17	2734	PRJNA590977	SAMN18472451	Candidatus Treponema caballi	Quadram Institute	LNF	LNF	LNF	-	-	0	0	1	LNF	#N/A	340	V	354	H
GCA_018199035	Treponema pallidum	Treponema pallidum			GCA_018199035	GCA_018199035.3	strain: ItalyGE4b	CP073550.2	160	ASM1819903v3	GCA_018199035.3	GenBank	NCBI Prokaryotic Genome Annotation Pipeline (PGAP)	Chromosome	694423	1139539	2022-03-24	1043	PRJNA723099	SAMN18804914	Treponema pallidum	University of Washington Laboratory Medicine	NA	NA	NA	-	-	2	2	2	LF	TGA	341	V	1	H
GCA_018199075	Treponema pallidum	Treponema pallidum			GCA_018199075	GCA_018199075.2	strain: ItalyAS23	CP073551.2	160	ASM1819907v2	GCA_018199075.2	GenBank	NCBI Prokaryotic Genome Annotation Pipeline (PGAP)	Chromosome	694422	1139499	2022-03-24	1044	PRJNA723099	SAMN18804913	Treponema pallidum	University of Washington Laboratory Medicine	1	NA	1	-	-	2	2	2	LF	TGA	341	V	1	H
GCA_018199115	Treponema pallidum	Treponema pallidum			GCA_018199115	GCA_018199115.2	strain: ItalyAS14	CP073553.2	160	ASM1819911v2	GCA_018199115.2	GenBank	NCBI Prokaryotic Genome Annotation Pipeline (PGAP)	Chromosome	694264	1139595	2022-03-24	1041	PRJNA723099	SAMN18804911	Treponema pallidum	University of Washington Laboratory Medicine	NA	NA	NA	-	-	2	2	2	LF	TGA	341	V	1	H
GCA_018199255	Treponema pallidum	Treponema pallidum			GCA_018199255	GCA_018199255.2	strain: Italy7CGx	CP073555.2	160	ASM1819925v2	GCA_018199255.2	GenBank	NCBI Prokaryotic Genome Annotation Pipeline (PGAP)	Chromosome	694398	1139487	2022-03-24	1041	PRJNA723099	SAMN18804909	Treponema pallidum	University of Washington Laboratory Medicine	1	3	NA	-	-	2	2	2	LF	TGA	341	V	1	H
GCA_018199335	Treponema pallidum	Treponema pallidum			GCA_018199335	GCA_018199335.2	strain: Italy8PLe	CP073554.2	160	ASM1819933v2	GCA_018199335.2	GenBank	NCBI Prokaryotic Genome Annotation Pipeline (PGAP)	Chromosome	694540	1139581	2022-03-24	1045	PRJNA723099	SAMN18804910	Treponema pallidum	University of Washington Laboratory Medicine	1	3	1	1	SS14-like	2	2	2	LF	TGA	341	V	1	H
GCA_018199375	Treponema pallidum	Treponema pallidum			GCA_018199375	GCA_018199375.2	strain: Dublin58B	CP073556.2	160	ASM1819937v2	GCA_018199375.2	GenBank	NCBI Prokaryotic Genome Annotation Pipeline (PGAP)	Chromosome	694397	1139461	2022-03-24	1041	PRJNA723099	SAMN18804907	Treponema pallidum	University of Washington Laboratory Medicine	1	3	1	1	SS14-like	2	2	2	LF	TGA	341	V	1	H
GCA_018199415	Treponema pallidum	Treponema pallidum			GCA_018199415	GCA_018199415.2	strain: Italy17LGMi	CP073576.2	160	ASM1819941v2	GCA_018199415.2	GenBank	NCBI Prokaryotic Genome Annotation Pipeline (PGAP)	Chromosome	695206	1140363	2022-03-24	1043	PRJNA723099	SAMN18804908	Treponema pallidum	University of Washington Laboratory Medicine	NA	NA	3	-	-	2	2	2	LF	TGA	341	V	1	H
GCA_018199435	Treponema pallidum	Treponema pallidum			GCA_018199435	GCA_018199435.2	strain: Dublin57B	CP073557.2	160	ASM1819943v2	GCA_018199435.2	GenBank	NCBI Prokaryotic Genome Annotation Pipeline (PGAP)	Chromosome	694107	1139093	2022-03-24	1043	PRJNA723099	SAMN18804906	Treponema pallidum	University of Washington Laboratory Medicine	NA	NA	1	-	-	2	2	2	LF	TGA	341	V	1	H
GCA_018199455	Treponema pallidum	Treponema pallidum			GCA_018199455	GCA_018199455.2	strain: Dublin55B	CP073558.2	160	ASM1819945v2	GCA_018199455.2	GenBank	NCBI Prokaryotic Genome Annotation Pipeline (PGAP)	Chromosome	694399	1139471	2022-03-24	1041	PRJNA723099	SAMN18804905	Treponema pallidum	University of Washington Laboratory Medicine	1	3	1	1	SS14-like	2	2	2	LF	TGA	341	V	1	H
GCA_018199475	Treponema pallidum	Treponema pallidum			GCA_018199475	GCA_018199475.2	strain: Dublin54B	CP073559.2	160	ASM1819947v2	GCA_018199475.2	GenBank	NCBI Prokaryotic Genome Annotation Pipeline (PGAP)	Chromosome	694421	1139500	2022-03-24	1044	PRJNA723099	SAMN18804904	Treponema pallidum	University of Washington Laboratory Medicine	1	3	1	1	SS14-like	2	2	2	LF	TGA	341	V	1	H
GCA_018199495	Treponema pallidum	Treponema pallidum			GCA_018199495	GCA_018199495.2	strain: Dublin52B	CP073560.2	160	ASM1819949v2	GCA_018199495.2	GenBank	NCBI Prokaryotic Genome Annotation Pipeline (PGAP)	Chromosome	694396	1139482	2022-03-24	1040	PRJNA723099	SAMN18804903	Treponema pallidum	University of Washington Laboratory Medicine	1	3	1	1	SS14-like	2	2	2	LF	TGA	341	V	1	H
GCA_018199515	Treponema pallidum	Treponema pallidum			GCA_018199515	GCA_018199515.2	strain: Dublin41B	CP073563.2	160	ASM1819951v2	GCA_018199515.2	GenBank	NCBI Prokaryotic Genome Annotation Pipeline (PGAP)	Chromosome	694395	1139495	2022-03-24	1043	PRJNA723099	SAMN18804900	Treponema pallidum	University of Washington Laboratory Medicine	1	3	1	1	SS14-like	2	2	2	LF	TGA	341	V	1	H
GCA_018199535	Treponema pallidum	Treponema pallidum			GCA_018199535	GCA_018199535.2	strain: Dublin50B	CP073561.2	160	ASM1819953v2	GCA_018199535.2	GenBank	NCBI Prokaryotic Genome Annotation Pipeline (PGAP)	Chromosome	694204	1139282	2022-03-24	1043	PRJNA723099	SAMN18804902	Treponema pallidum	University of Washington Laboratory Medicine	1	3	1	1	SS14-like	2	2	2	LF	TGA	341	V	1	H
GCA_018199555	Treponema pallidum	Treponema pallidum			GCA_018199555	GCA_018199555.2	strain: Dublin46B	CP073562.2	160	ASM1819955v2	GCA_018199555.2	GenBank	NCBI Prokaryotic Genome Annotation Pipeline (PGAP)	Chromosome	694395	1139455	2022-03-24	1043	PRJNA723099	SAMN18804901	Treponema pallidum	University of Washington Laboratory Medicine	LNF	3	1	-	-	2	2	2	LF	TGA	341	V	1	H
GCA_018199575	Treponema pallidum	Treponema pallidum			GCA_018199575	GCA_018199575.2	strain: Dublin37B	CP073564.2	160	ASM1819957v2	GCA_018199575.2	GenBank	NCBI Prokaryotic Genome Annotation Pipeline (PGAP)	Chromosome	694422	1139483	2022-03-24	1044	PRJNA723099	SAMN18804899	Treponema pallidum	University of Washington Laboratory Medicine	1	3	1	1	SS14-like	2	2	2	LF	TGA	341	V	1	H
GCA_018199595	Treponema pallidum	Treponema pallidum			GCA_018199595	GCA_018199595.2	strain: Dublin24B	CP073565.2	160	ASM1819959v2	GCA_018199595.2	GenBank	NCBI Prokaryotic Genome Annotation Pipeline (PGAP)	Chromosome	694417	1139488	2022-03-24	1043	PRJNA723099	SAMN18804898	Treponema pallidum	University of Washington Laboratory Medicine	1	3	1	1	SS14-like	2	2	2	LF	TGA	341	V	1	H
GCA_018199615	Treponema pallidum	Treponema pallidum			GCA_018199615	GCA_018199615.2	strain: Dublin21Be	CP073566.2	160	ASM1819961v2	GCA_018199615.2	GenBank	NCBI Prokaryotic Genome Annotation Pipeline (PGAP)	Chromosome	301696	1139477	2023-01-03	1044	PRJNA723099	SAMN18804897	Treponema pallidum	University of Washington Laboratory Medicine	1	3	1	1	SS14-like	2	2	2	LF	TGA	341	V	1	H
GCA_018199635	Treponema pallidum	Treponema pallidum			GCA_018199635	GCA_018199635.2	strain: China48	CP073567.2	160	ASM1819963v2	GCA_018199635.2	GenBank	NCBI Prokaryotic Genome Annotation Pipeline (PGAP)	Chromosome	694611	1139663	2022-03-24	1043	PRJNA723099	SAMN18804896	Treponema pallidum	University of Washington Laboratory Medicine	1	1	NA	-	-	2	2	2	LF	TGA	341	V	1	H
GCA_018199735	Treponema pallidum	Treponema pallidum			GCA_018199735	GCA_018199735.2	strain: China47	CP073568.2	160	ASM1819973v2	GCA_018199735.2	GenBank	NCBI Prokaryotic Genome Annotation Pipeline (PGAP)	Chromosome	694730	1139823	2022-03-24	1043	PRJNA723099	SAMN18804895	Treponema pallidum	University of Washington Laboratory Medicine	1	1	8	-	-	2	2	2	LF	TGA	341	V	1	H
GCA_018199835	Treponema pallidum	Treponema pallidum			GCA_018199835	GCA_018199835.2	strain: China44	CP073569.2	160	ASM1819983v2	GCA_018199835.2	GenBank	NCBI Prokaryotic Genome Annotation Pipeline (PGAP)	Chromosome	232959	1139749	2022-03-24	1043	PRJNA723099	SAMN18804894	Treponema pallidum	University of Washington Laboratory Medicine	1	1	8	-	-	2	2	2	LF	TGA	341	V	1	H
GCA_018199875	Treponema pallidum	Treponema pallidum			GCA_018199875	GCA_018199875.2	strain: China30	CP073572.2	160	ASM1819987v2	GCA_018199875.2	GenBank	NCBI Prokaryotic Genome Annotation Pipeline (PGAP)	Chromosome	694608	1139712	2022-03-24	1044	PRJNA723099	SAMN18804891	Treponema pallidum	University of Washington Laboratory Medicine	1	1	8	-	-	2	2	2	LF	TGA	341	V	1	H
GCA_018199895	Treponema pallidum	Treponema pallidum			GCA_018199895	GCA_018199895.2	strain: China42	CP073570.2	160	ASM1819989v2	GCA_018199895.2	GenBank	NCBI Prokaryotic Genome Annotation Pipeline (PGAP)	Chromosome	694633	1139700	2022-03-24	1042	PRJNA723099	SAMN18804893	Treponema pallidum	University of Washington Laboratory Medicine	1	1	8	-	-	2	2	2	LF	TGA	341	V	1	H
GCA_018199915	Treponema pallidum	Treponema pallidum			GCA_018199915	GCA_018199915.2	strain: China31	CP073571.2	160	ASM1819991v2	GCA_018199915.2	GenBank	NCBI Prokaryotic Genome Annotation Pipeline (PGAP)	Chromosome	694754	1139821	2022-03-24	1043	PRJNA723099	SAMN18804892	Treponema pallidum	University of Washington Laboratory Medicine	1	1	8	-	-	2	2	2	LF	TGA	341	V	1	H
GCA_018199935	Treponema pallidum	Treponema pallidum			GCA_018199935	GCA_018199935.2	strain: China23	CP073573.2	160	ASM1819993v2	GCA_018199935.2	GenBank	NCBI Prokaryotic Genome Annotation Pipeline (PGAP)	Chromosome	694443	1139508	2022-03-24	1044	PRJNA723099	SAMN18804890	Treponema pallidum	University of Washington Laboratory Medicine	1	NA	8	-	-	2	2	2	LF	TGA	341	V	1	H
GCA_018200055	Treponema pallidum	Treponema pallidum			GCA_018200055	GCA_018200055.3	strain: UAB6xi	CP073386.3	160	ASM1820005v3	GCA_018200055.3	GenBank	NCBI Prokaryotic Genome Annotation Pipeline (PGAP)	Chromosome	301718	1139901	2022-11-21	1044	PRJNA723099	SAMN18805079	Treponema pallidum	University of Washington Laboratory Medicine	NA	NA	10	-	-	2	2	2	LF	TGA	341	V	1	H
GCA_018200075	Treponema pallidum	Treponema pallidum			GCA_018200075	GCA_018200075.2	strain: UAB515xi	CP073417.2	160	ASM1820007v2	GCA_018200075.2	GenBank	NCBI Prokaryotic Genome Annotation Pipeline (PGAP)	Chromosome	694677	1139700	2022-03-16	1042	PRJNA723099	SAMN18805048	Treponema pallidum	University of Washington Laboratory Medicine	9	24	10	-	-	2	2	2	LF	TGA	341	V	1	H
GCA_018200095	Treponema pallidum	Treponema pallidum			GCA_018200095	GCA_018200095.2	strain: UAB522x	CP073414.2	160	ASM1820009v2	GCA_018200095.2	GenBank	NCBI Prokaryotic Genome Annotation Pipeline (PGAP)	Chromosome	694631	1139682	2022-03-16	1041	PRJNA723099	SAMN18805051	Treponema pallidum	University of Washington Laboratory Medicine	NA	1	8	-	-	2	2	2	LF	TGA	341	V	1	H
GCA_018200115	Treponema pallidum	Treponema pallidum			GCA_018200115	GCA_018200115.2	strain: UAB523x	CP073413.2	160	ASM1820011v2	GCA_018200115.2	GenBank	NCBI Prokaryotic Genome Annotation Pipeline (PGAP)	Chromosome	694921	1139901	2022-03-16	1041	PRJNA723099	SAMN18805052	Treponema pallidum	University of Washington Laboratory Medicine	9	24	10	-	-	2	2	2	LF	TGA	341	V	1	H
GCA_018200135	Treponema pallidum	Treponema pallidum			GCA_018200135	GCA_018200135.2	strain: UAB89xi	CP073381.2	160	ASM1820013v2	GCA_018200135.2	GenBank	NCBI Prokaryotic Genome Annotation Pipeline (PGAP)	Chromosome	694697	1139826	2022-03-14	1041	PRJNA723099	SAMN18805084	Treponema pallidum	University of Washington Laboratory Medicine	NA	2	10	-	-	2	2	2	LF	TGA	341	V	1	H
GCA_018200155	Treponema pallidum	Treponema pallidum			GCA_018200155	GCA_018200155.2	strain: UAB75	CP073384.2	160	ASM1820015v2	GCA_018200155.2	GenBank	NCBI Prokaryotic Genome Annotation Pipeline (PGAP)	Chromosome	301717	1139502	2023-01-03	1045	PRJNA723099	SAMN18805081	Treponema pallidum	University of Washington Laboratory Medicine	9	2	10	-	-	2	2	2	LF	TGA	341	V	1	H
GCA_018200175	Treponema pallidum	Treponema pallidum			GCA_018200175	GCA_018200175.2	strain: UAB81xi	CP073382.2	160	ASM1820017v2	GCA_018200175.2	GenBank	NCBI Prokaryotic Genome Annotation Pipeline (PGAP)	Chromosome	694698	1139838	2022-03-14	1043	PRJNA723099	SAMN18805083	Treponema pallidum	University of Washington Laboratory Medicine	20	2	10	65	Nichols-like	2	2	2	LF	TGA	341	V	1	H
GCA_018200195	Treponema pallidum	Treponema pallidum			GCA_018200195	GCA_018200195.2	strain: UAB76xei	CP073383.2	160	ASM1820019v2	GCA_018200195.2	GenBank	NCBI Prokaryotic Genome Annotation Pipeline (PGAP)	Chromosome	106446	1139666	2022-03-14	1047	PRJNA723099	SAMN18805082	Treponema pallidum	University of Washington Laboratory Medicine	NA	NA	10	-	-	2	2	2	LF	TGA	341	V	1	H
GCA_018200355	Treponema pallidum	Treponema pallidum			GCA_018200355	GCA_018200355.2	strain: UAB516xi	CP073416.2	160	ASM1820035v2	GCA_018200355.2	GenBank	NCBI Prokaryotic Genome Annotation Pipeline (PGAP)	Chromosome	302187	1140044	2023-01-03	1043	PRJNA723099	SAMN18805049	Treponema pallidum	University of Washington Laboratory Medicine	9	24	10	-	-	2	2	2	LF	TGA	341	V	1	H
GCA_018200375	Treponema pallidum	Treponema pallidum			GCA_018200375	GCA_018200375.2	strain: UAB71i	CP073385.2	160	ASM1820037v2	GCA_018200375.2	GenBank	NCBI Prokaryotic Genome Annotation Pipeline (PGAP)	Chromosome	694681	1139745	2022-03-14	1044	PRJNA723099	SAMN18805080	Treponema pallidum	University of Washington Laboratory Medicine	9	24	10	-	-	2	2	2	LF	TGA	341	V	1	H
GCA_018200445	Treponema pallidum	Treponema pallidum			GCA_018200445	GCA_018200445.2	strain: UAB69i	CP073387.2	160	ASM1820044v2	GCA_018200445.2	GenBank	NCBI Prokaryotic Genome Annotation Pipeline (PGAP)	Chromosome	694646	1139674	2022-03-14	1043	PRJNA723099	SAMN18805078	Treponema pallidum	University of Washington Laboratory Medicine	NA	NA	10	-	-	2	2	2	LF	TGA	341	V	1	H
GCA_018200535	Treponema pallidum	Treponema pallidum			GCA_018200535	GCA_018200535.2	strain: UAB521xi	CP073415.2	160	ASM1820053v2	GCA_018200535.2	GenBank	NCBI Prokaryotic Genome Annotation Pipeline (PGAP)	Chromosome	695019	1140133	2022-03-16	1043	PRJNA723099	SAMN18805050	Treponema pallidum	University of Washington Laboratory Medicine	9	24	10	-	-	2	2	2	LF	TGA	341	V	1	H
GCA_018200635	Treponema pallidum	Treponema pallidum			GCA_018200635	GCA_018200635.2	strain: UAB67xi	CP073388.2	160	ASM1820063v2	GCA_018200635.2	GenBank	NCBI Prokaryotic Genome Annotation Pipeline (PGAP)	Chromosome	694684	1139806	2022-03-14	1040	PRJNA723099	SAMN18805077	Treponema pallidum	University of Washington Laboratory Medicine	NA	2	3	-	-	2	2	2	LF	TGA	341	V	1	H
GCA_018200675	Treponema pallidum	Treponema pallidum			GCA_018200675	GCA_018200675.2	strain: Japan360x	CP073496.2	160	ASM1820067v2	GCA_018200675.2	GenBank	NCBI Prokaryotic Genome Annotation Pipeline (PGAP)	Chromosome	47761	1139680	2022-03-21	1061	PRJNA723099	SAMN18804969	Treponema pallidum	University of Washington Laboratory Medicine	1	1	8	-	-	2	2	2	LF	TGA	341	V	1	H
GCA_018200795	Treponema pallidum	Treponema pallidum			GCA_018200795	GCA_018200795.2	strain: UAB62i	CP073389.2	160	ASM1820079v2	GCA_018200795.2	GenBank	NCBI Prokaryotic Genome Annotation Pipeline (PGAP)	Chromosome	695065	1140114	2022-03-14	1043	PRJNA723099	SAMN18805076	Treponema pallidum	University of Washington Laboratory Medicine	9	24	10	-	-	2	2	2	LF	TGA	341	V	1	H
GCA_018200875	Treponema pallidum	Treponema pallidum			GCA_018200875	GCA_018200875.2	strain: UAB61xei	CP073390.2	160	ASM1820087v2	GCA_018200875.2	GenBank	NCBI Prokaryotic Genome Annotation Pipeline (PGAP)	Chromosome	694645	1139740	2022-03-14	1043	PRJNA723099	SAMN18805075	Treponema pallidum	University of Washington Laboratory Medicine	9	24	10	-	-	2	2	2	LF	TGA	341	V	1	H
GCA_018200935	Treponema pallidum	Treponema pallidum			GCA_018200935	GCA_018200935.2	strain: UAB60i	CP073391.2	160	ASM1820093v2	GCA_018200935.2	GenBank	NCBI Prokaryotic Genome Annotation Pipeline (PGAP)	Chromosome	303746	1139912	2023-01-03	1045	PRJNA723099	SAMN18805074	Treponema pallidum	University of Washington Laboratory Medicine	NA	24	10	-	-	2	2	2	LF	TGA	341	V	1	H
GCA_018200975	Treponema pallidum	Treponema pallidum			GCA_018200975	GCA_018200975.2	strain: UAB554xi	CP073392.2	160	ASM1820097v2	GCA_018200975.2	GenBank	NCBI Prokaryotic Genome Annotation Pipeline (PGAP)	Chromosome	301720	1139648	2023-01-09	1046	PRJNA723099	SAMN18805073	Treponema pallidum	University of Washington Laboratory Medicine	LNF	NA	10	-	-	2	2	2	LF	TGA	341	V	1	H
GCA_018201115	Treponema pallidum	Treponema pallidum			GCA_018201115	GCA_018201115.2	strain: UAB552x	CP073394.2	160	ASM1820111v2	GCA_018201115.2	GenBank	NCBI Prokaryotic Genome Annotation Pipeline (PGAP)	Chromosome	301766	1140455	2023-01-09	1041	PRJNA723099	SAMN18805071	Treponema pallidum	University of Washington Laboratory Medicine	9	2	10	-	-	2	2	2	LF	TGA	341	V	1	H
GCA_018201195	Treponema pallidum	Treponema pallidum			GCA_018201195	GCA_018201195.2	strain: UAB553xei	CP073393.2	160	ASM1820119v2	GCA_018201195.2	GenBank	NCBI Prokaryotic Genome Annotation Pipeline (PGAP)	Chromosome	301716	1139738	2023-01-03	1045	PRJNA723099	SAMN18805072	Treponema pallidum	University of Washington Laboratory Medicine	LNF	24	10	-	-	2	2	2	LF	TGA	341	V	1	H
GCA_018201215	Treponema pallidum	Treponema pallidum			GCA_018201215	GCA_018201215.2	strain: UAB218i	CP073445.2	160	ASM1820121v2	GCA_018201215.2	GenBank	NCBI Prokaryotic Genome Annotation Pipeline (PGAP)	Chromosome	301698	1139887	2023-01-03	1048	PRJNA723099	SAMN18805020	Treponema pallidum	University of Washington Laboratory Medicine	9	24	10	-	-	2	2	2	LF	TGA	341	V	1	H
GCA_018201235	Treponema pallidum	Treponema pallidum			GCA_018201235	GCA_018201235.2	strain: UAB237	CP073441.2	160	ASM1820123v2	GCA_018201235.2	GenBank	NCBI Prokaryotic Genome Annotation Pipeline (PGAP)	Chromosome	188613	1139928	2023-01-03	1047	PRJNA723099	SAMN18805024	Treponema pallidum	University of Washington Laboratory Medicine	NA	2	10	-	-	2	2	2	LF	TGA	341	V	1	H
GCA_018201255	Treponema pallidum	Treponema pallidum			GCA_018201255	GCA_018201255.2	strain: UAB231i	CP073443.2	160	ASM1820125v2	GCA_018201255.2	GenBank	NCBI Prokaryotic Genome Annotation Pipeline (PGAP)	Chromosome	695215	1140367	2022-03-17	1041	PRJNA723099	SAMN18805022	Treponema pallidum	University of Washington Laboratory Medicine	20	2	3	-	-	2	2	2	LF	TGA	341	V	1	H
GCA_018201275	Treponema pallidum	Treponema pallidum			GCA_018201275	GCA_018201275.2	strain: UAB229xe	CP073444.2	160	ASM1820127v2	GCA_018201275.2	GenBank	NCBI Prokaryotic Genome Annotation Pipeline (PGAP)	Chromosome	301716	1139210	2023-01-03	1047	PRJNA723099	SAMN18805021	Treponema pallidum	University of Washington Laboratory Medicine	9	2	10	-	-	2	2	2	LF	TGA	341	V	1	H
GCA_018201295	Treponema pallidum	Treponema pallidum			GCA_018201295	GCA_018201295.2	strain: UAB551xi	CP073395.2	160	ASM1820129v2	GCA_018201295.2	GenBank	NCBI Prokaryotic Genome Annotation Pipeline (PGAP)	Chromosome	301714	1139850	2023-01-03	1045	PRJNA723099	SAMN18805070	Treponema pallidum	University of Washington Laboratory Medicine	NA	24	10	-	-	2	2	2	LF	TGA	341	V	1	H
GCA_018201315	Treponema pallidum	Treponema pallidum			GCA_018201315	GCA_018201315.2	strain: UAB54xi	CP073396.2	160	ASM1820131v2	GCA_018201315.2	GenBank	NCBI Prokaryotic Genome Annotation Pipeline (PGAP)	Chromosome	694638	1139781	2022-03-15	1039	PRJNA723099	SAMN18805069	Treponema pallidum	University of Washington Laboratory Medicine	20	2	3	-	-	2	2	2	LF	TGA	341	V	1	H
GCA_018201335	Treponema pallidum	Treponema pallidum			GCA_018201335	GCA_018201335.2	strain: UAB549xe	CP073397.2	160	ASM1820133v2	GCA_018201335.2	GenBank	NCBI Prokaryotic Genome Annotation Pipeline (PGAP)	Chromosome	255503	1139916	2022-03-15	1041	PRJNA723099	SAMN18805068	Treponema pallidum	University of Washington Laboratory Medicine	20	2	3	-	-	2	2	2	LF	TGA	341	V	1	H
GCA_018201355	Treponema pallidum	Treponema pallidum			GCA_018201355	GCA_018201355.2	strain: UAB546i	CP073399.2	160	ASM1820135v2	GCA_018201355.2	GenBank	NCBI Prokaryotic Genome Annotation Pipeline (PGAP)	Chromosome	694855	1140004	2022-03-15	1043	PRJNA723099	SAMN18805066	Treponema pallidum	University of Washington Laboratory Medicine	20	2	3	-	-	2	2	2	LF	TGA	341	V	1	H
GCA_018201375	Treponema pallidum	Treponema pallidum			GCA_018201375	GCA_018201375.2	strain: UAB547xei	CP073398.2	160	ASM1820137v2	GCA_018201375.2	GenBank	NCBI Prokaryotic Genome Annotation Pipeline (PGAP)	Chromosome	694740	1139784	2023-01-03	1041	PRJNA723099	SAMN18805067	Treponema pallidum	University of Washington Laboratory Medicine	28	2	3	-	-	2	2	2	LF	TGA	341	V	1	H
GCA_018201395	Treponema pallidum	Treponema pallidum			GCA_018201395	GCA_018201395.2	strain: UAB538xi	CP073401.2	160	ASM1820139v2	GCA_018201395.2	GenBank	NCBI Prokaryotic Genome Annotation Pipeline (PGAP)	Chromosome	694577	1139662	2022-03-15	1043	PRJNA723099	SAMN18805064	Treponema pallidum	University of Washington Laboratory Medicine	20	2	10	65	Nichols-like	2	2	2	LF	TGA	341	V	1	H
GCA_018201475	Treponema pallidum	Treponema pallidum			GCA_018201475	GCA_018201475.2	strain: UAB236i	CP073442.2	160	ASM1820147v2	GCA_018201475.2	GenBank	NCBI Prokaryotic Genome Annotation Pipeline (PGAP)	Chromosome	694387	1139525	2022-03-17	1040	PRJNA723099	SAMN18805023	Treponema pallidum	University of Washington Laboratory Medicine	20	2	10	65	Nichols-like	2	2	2	LF	TGA	341	V	1	H
GCA_018201615	Treponema pallidum	Treponema pallidum			GCA_018201615	GCA_018201615.2	strain: UAB545ei	CP073400.2	160	ASM1820161v2	GCA_018201615.2	GenBank	NCBI Prokaryotic Genome Annotation Pipeline (PGAP)	Chromosome	303789	1140145	2023-01-03	1043	PRJNA723099	SAMN18805065	Treponema pallidum	University of Washington Laboratory Medicine	9	NA	10	-	-	2	2	2	LF	TGA	341	V	1	H
GCA_018201755	Treponema pallidum	Treponema pallidum			GCA_018201755	GCA_018201755.2	strain: UAB534xi	CP073403.2	160	ASM1820175v2	GCA_018201755.2	GenBank	NCBI Prokaryotic Genome Annotation Pipeline (PGAP)	Chromosome	694321	1139373	2022-03-16	1045	PRJNA723099	SAMN18805062	Treponema pallidum	University of Washington Laboratory Medicine	9	24	10	-	-	2	2	2	LF	TGA	341	V	1	H
GCA_018201795	Treponema pallidum	Treponema pallidum			GCA_018201795	GCA_018201795.2	strain: UAB535i	CP073402.2	160	ASM1820179v2	GCA_018201795.2	GenBank	NCBI Prokaryotic Genome Annotation Pipeline (PGAP)	Chromosome	694097	1139248	2022-03-16	1044	PRJNA723099	SAMN18805063	Treponema pallidum	University of Washington Laboratory Medicine	20	2	10	65	Nichols-like	2	2	2	LF	TGA	341	V	1	H
GCA_018201895	Treponema pallidum	Treponema pallidum			GCA_018201895	GCA_018201895.2	strain: PeruC40020xe	CP073468.2	160	ASM1820189v2	GCA_018201895.2	GenBank	NCBI Prokaryotic Genome Annotation Pipeline (PGAP)	Chromosome	694450	1139535	2022-03-17	1043	PRJNA723099	SAMN18804997	Treponema pallidum	University of Washington Laboratory Medicine	1	3	1	1	SS14-like	2	2	2	LF	TGA	341	V	1	H
GCA_018201915	Treponema pallidum	Treponema pallidum			GCA_018201915	GCA_018201915.2	strain: PeruB20010x	CP073471.2	160	ASM1820191v2	GCA_018201915.2	GenBank	NCBI Prokaryotic Genome Annotation Pipeline (PGAP)	Chromosome	694143	1139223	2022-03-17	1045	PRJNA723099	SAMN18804994	Treponema pallidum	University of Washington Laboratory Medicine	1	3	1	1	SS14-like	2	2	2	LF	TGA	341	V	1	H
GCA_018202035	Treponema pallidum	Treponema pallidum			GCA_018202035	GCA_018202035.2	strain: UAB531i	CP073406.2	160	ASM1820203v2	GCA_018202035.2	GenBank	NCBI Prokaryotic Genome Annotation Pipeline (PGAP)	Chromosome	694946	1139860	2022-03-16	1042	PRJNA723099	SAMN18805059	Treponema pallidum	University of Washington Laboratory Medicine	NA	24	10	-	-	2	2	2	LF	TGA	341	V	1	H
GCA_018202155	Treponema pallidum	Treponema pallidum			GCA_018202155	GCA_018202155.2	strain: UAB533i	CP073404.2	160	ASM1820215v2	GCA_018202155.2	GenBank	NCBI Prokaryotic Genome Annotation Pipeline (PGAP)	Chromosome	694995	1140014	2022-03-17	1041	PRJNA723099	SAMN18805061	Treponema pallidum	University of Washington Laboratory Medicine	9	24	10	-	-	2	2	2	LF	TGA	341	V	1	H
GCA_018202175	Treponema pallidum	Treponema pallidum			GCA_018202175	GCA_018202175.2	strain: UAB532xi	CP073405.2	160	ASM1820217v2	GCA_018202175.2	GenBank	NCBI Prokaryotic Genome Annotation Pipeline (PGAP)	Chromosome	694720	1139842	2022-03-16	1044	PRJNA723099	SAMN18805060	Treponema pallidum	University of Washington Laboratory Medicine	20	2	10	65	Nichols-like	2	2	2	LF	TGA	341	V	1	H
GCA_018202195	Treponema pallidum	Treponema pallidum			GCA_018202195	GCA_018202195.2	strain: UAB530i	CP073407.2	160	ASM1820219v2	GCA_018202195.2	GenBank	NCBI Prokaryotic Genome Annotation Pipeline (PGAP)	Chromosome	694809	1139971	2022-03-16	1043	PRJNA723099	SAMN18805058	Treponema pallidum	University of Washington Laboratory Medicine	20	2	3	-	-	2	2	2	LF	TGA	341	V	1	H
GCA_018202215	Treponema pallidum	Treponema pallidum			GCA_018202215	GCA_018202215.2	strain: PeruC10050xe	CP073469.2	160	ASM1820221v2	GCA_018202215.2	GenBank	NCBI Prokaryotic Genome Annotation Pipeline (PGAP)	Chromosome	694780	1139854	2022-03-17	1044	PRJNA723099	SAMN18804996	Treponema pallidum	University of Washington Laboratory Medicine	1	1	1	2	SS14-like	2	2	2	LF	TGA	341	V	1	H
GCA_018202235	Treponema pallidum	Treponema pallidum			GCA_018202235	GCA_018202235.3	strain: UAB52xi	CP073408.3	160	ASM1820223v3	GCA_018202235.3	GenBank	NCBI Prokaryotic Genome Annotation Pipeline (PGAP)	Chromosome	52203	1139668	2022-11-21	1072	PRJNA723099	SAMN18805057	Treponema pallidum	University of Washington Laboratory Medicine	LNF	24	10	-	-	2	2	2	LF	TGA	341	V	1	H
GCA_018202255	Treponema pallidum	Treponema pallidum			GCA_018202255	GCA_018202255.2	strain: Japan356	CP073499.2	160	ASM1820225v2	GCA_018202255.2	GenBank	NCBI Prokaryotic Genome Annotation Pipeline (PGAP)	Chromosome	694561	1139616	2022-03-21	1043	PRJNA723099	SAMN18804966	Treponema pallidum	University of Washington Laboratory Medicine	1	1	8	-	-	2	2	2	LF	TGA	341	V	1	H
GCA_018202275	Treponema pallidum	Treponema pallidum			GCA_018202275	GCA_018202275.2	strain: UAB529i	CP073409.2	160	ASM1820227v2	GCA_018202275.2	GenBank	NCBI Prokaryotic Genome Annotation Pipeline (PGAP)	Chromosome	694886	1139968	2022-03-16	1044	PRJNA723099	SAMN18805056	Treponema pallidum	University of Washington Laboratory Medicine	20	2	10	65	Nichols-like	2	2	2	LF	TGA	341	V	1	H
GCA_018202295	Treponema pallidum	Treponema pallidum			GCA_018202295	GCA_018202295.2	strain: UAB526xi	CP073411.2	160	ASM1820229v2	GCA_018202295.2	GenBank	NCBI Prokaryotic Genome Annotation Pipeline (PGAP)	Chromosome	694318	1139300	2022-03-16	1044	PRJNA723099	SAMN18805054	Treponema pallidum	University of Washington Laboratory Medicine	28	24	10	-	-	2	2	2	LF	TGA	341	V	1	H
GCA_018202315	Treponema pallidum	Treponema pallidum			GCA_018202315	GCA_018202315.2	strain: Japan357	CP073498.2	160	ASM1820231v2	GCA_018202315.2	GenBank	NCBI Prokaryotic Genome Annotation Pipeline (PGAP)	Chromosome	694611	1139677	2022-03-21	1043	PRJNA723099	SAMN18804967	Treponema pallidum	University of Washington Laboratory Medicine	1	1	8	-	-	2	2	2	LF	TGA	341	V	1	H
GCA_018202515	Treponema pallidum	Treponema pallidum			GCA_018202515	GCA_018202515.2	strain: UAB525xe	CP073412.2	160	ASM1820251v2	GCA_018202515.2	GenBank	NCBI Prokaryotic Genome Annotation Pipeline (PGAP)	Chromosome	695065	1139958	2022-03-16	1041	PRJNA723099	SAMN18805053	Treponema pallidum	University of Washington Laboratory Medicine	28	24	10	-	-	2	2	2	LF	TGA	341	V	1	H
GCA_018202535	Treponema pallidum	Treponema pallidum			GCA_018202535	GCA_018202535.2	strain: Japan361	CP073495.2	160	ASM1820253v2	GCA_018202535.2	GenBank	NCBI Prokaryotic Genome Annotation Pipeline (PGAP)	Chromosome	694682	1139768	2022-03-21	1044	PRJNA723099	SAMN18804970	Treponema pallidum	University of Washington Laboratory Medicine	1	1	8	-	-	2	2	2	LF	TGA	341	V	1	H
GCA_018202555	Treponema pallidum	Treponema pallidum			GCA_018202555	GCA_018202555.2	strain: UAB512x	CP073418.2	160	ASM1820255v2	GCA_018202555.2	GenBank	NCBI Prokaryotic Genome Annotation Pipeline (PGAP)	Chromosome	694861	1139888	2022-03-16	1042	PRJNA723099	SAMN18805047	Treponema pallidum	University of Washington Laboratory Medicine	20	2	10	65	Nichols-like	2	2	2	LF	TGA	341	V	1	H
GCA_018202575	Treponema pallidum	Treponema pallidum			GCA_018202575	GCA_018202575.2	strain: Japan358	CP073497.2	160	ASM1820257v2	GCA_018202575.2	GenBank	NCBI Prokaryotic Genome Annotation Pipeline (PGAP)	Chromosome	694634	1139705	2022-03-21	1042	PRJNA723099	SAMN18804968	Treponema pallidum	University of Washington Laboratory Medicine	1	1	8	-	-	2	2	2	LF	TGA	341	V	1	H
GCA_018202595	Treponema pallidum	Treponema pallidum			GCA_018202595	GCA_018202595.2	strain: UAB509ei	CP073421.2	160	ASM1820259v2	GCA_018202595.2	GenBank	NCBI Prokaryotic Genome Annotation Pipeline (PGAP)	Chromosome	694815	1139945	2022-03-16	1043	PRJNA723099	SAMN18805044	Treponema pallidum	University of Washington Laboratory Medicine	20	2	10	65	Nichols-like	2	2	2	LF	TGA	341	V	1	H
GCA_018202615	Treponema pallidum	Treponema pallidum			GCA_018202615	GCA_018202615.2	strain: UAB511xi	CP073419.2	160	ASM1820261v2	GCA_018202615.2	GenBank	NCBI Prokaryotic Genome Annotation Pipeline (PGAP)	Chromosome	301717	1140037	2023-01-03	1048	PRJNA723099	SAMN18805046	Treponema pallidum	University of Washington Laboratory Medicine	NA	2	10	-	-	2	2	2	LF	TGA	341	V	1	H
GCA_018202635	Treponema pallidum	Treponema pallidum			GCA_018202635	GCA_018202635.2	strain: China11	CP073574.2	160	ASM1820263v2	GCA_018202635.2	GenBank	NCBI Prokaryotic Genome Annotation Pipeline (PGAP)	Chromosome	694609	1139651	2022-03-24	1043	PRJNA723099	SAMN18804889	Treponema pallidum	University of Washington Laboratory Medicine	1	1	8	-	-	2	2	2	LF	TGA	341	V	1	H
GCA_018202655	Treponema pallidum	Treponema pallidum			GCA_018202655	GCA_018202655.2	strain: UAB510i	CP073420.2	160	ASM1820265v2	GCA_018202655.2	GenBank	NCBI Prokaryotic Genome Annotation Pipeline (PGAP)	Chromosome	694922	1139949	2022-03-16	1044	PRJNA723099	SAMN18805045	Treponema pallidum	University of Washington Laboratory Medicine	9	24	10	-	-	2	2	2	LF	TGA	341	V	1	H
GCA_018202675	Treponema pallidum	Treponema pallidum			GCA_018202675	GCA_018202675.2	strain: UAB508	CP073422.2	160	ASM1820267v2	GCA_018202675.2	GenBank	NCBI Prokaryotic Genome Annotation Pipeline (PGAP)	Chromosome	301601	1139225	2023-01-09	1046	PRJNA723099	SAMN18805043	Treponema pallidum	University of Washington Laboratory Medicine	NA	NA	10	-	-	2	2	2	LF	TGA	341	V	1	H
GCA_018202695	Treponema pallidum	Treponema pallidum			GCA_018202695	GCA_018202695.2	strain: Japan319	CP073524.2	160	ASM1820269v2	GCA_018202695.2	GenBank	NCBI Prokaryotic Genome Annotation Pipeline (PGAP)	Chromosome	694585	1139646	2022-03-22	1041	PRJNA723099	SAMN18804941	Treponema pallidum	University of Washington Laboratory Medicine	1	1	8	-	-	2	2	2	LF	TGA	341	V	1	H
GCA_018202715	Treponema pallidum	Treponema pallidum			GCA_018202715	GCA_018202715.2	strain: UAB507ei	CP073423.2	160	ASM1820271v2	GCA_018202715.2	GenBank	NCBI Prokaryotic Genome Annotation Pipeline (PGAP)	Chromosome	694731	1139757	2022-03-16	1042	PRJNA723099	SAMN18805042	Treponema pallidum	University of Washington Laboratory Medicine	9	24	10	-	-	2	2	2	LF	TGA	341	V	1	H
GCA_018202735	Treponema pallidum	Treponema pallidum			GCA_018202735	GCA_018202735.2	strain: UAB505ei	CP073424.2	160	ASM1820273v2	GCA_018202735.2	GenBank	NCBI Prokaryotic Genome Annotation Pipeline (PGAP)	Chromosome	694778	1139790	2022-03-16	1044	PRJNA723099	SAMN18805041	Treponema pallidum	University of Washington Laboratory Medicine	9	24	10	-	-	2	2	2	LF	TGA	341	V	1	H
GCA_018202755	Treponema pallidum	Treponema pallidum			GCA_018202755	GCA_018202755.2	strain: Japan317xi	CP073526.2	160	ASM1820275v2	GCA_018202755.2	GenBank	NCBI Prokaryotic Genome Annotation Pipeline (PGAP)	Chromosome	694667	1139776	2022-03-22	1043	PRJNA723099	SAMN18804939	Treponema pallidum	University of Washington Laboratory Medicine	3	2	3	6	Nichols-like	2	2	2	LF	TGA	341	V	1	H
GCA_018202775	Treponema pallidum	Treponema pallidum			GCA_018202775	GCA_018202775.2	strain: UAB504xi	CP073425.2	160	ASM1820277v2	GCA_018202775.2	GenBank	NCBI Prokaryotic Genome Annotation Pipeline (PGAP)	Chromosome	694971	1139976	2022-03-16	1040	PRJNA723099	SAMN18805040	Treponema pallidum	University of Washington Laboratory Medicine	9	24	10	-	-	2	2	2	LF	TGA	341	V	1	H
GCA_018202795	Treponema pallidum	Treponema pallidum			GCA_018202795	GCA_018202795.2	strain: UAB503i	CP073426.2	160	ASM1820279v2	GCA_018202795.2	GenBank	NCBI Prokaryotic Genome Annotation Pipeline (PGAP)	Chromosome	694943	1139938	2022-03-16	1041	PRJNA723099	SAMN18805039	Treponema pallidum	University of Washington Laboratory Medicine	9	24	10	-	-	2	2	2	LF	TGA	341	V	1	H
GCA_018202815	Treponema pallidum	Treponema pallidum			GCA_018202815	GCA_018202815.2	strain: UAB501	CP073427.2	160	ASM1820281v2	GCA_018202815.2	GenBank	NCBI Prokaryotic Genome Annotation Pipeline (PGAP)	Chromosome	301598	1139879	2023-01-03	1045	PRJNA723099	SAMN18805038	Treponema pallidum	University of Washington Laboratory Medicine	9	24	10	-	-	2	2	2	LF	TGA	341	V	1	H
GCA_018202835	Treponema pallidum	Treponema pallidum			GCA_018202835	GCA_018202835.2	strain: UAB49xi	CP073428.2	160	ASM1820283v2	GCA_018202835.2	GenBank	NCBI Prokaryotic Genome Annotation Pipeline (PGAP)	Chromosome	232943	1139577	2022-03-16	1040	PRJNA723099	SAMN18805037	Treponema pallidum	University of Washington Laboratory Medicine	NA	2	10	-	-	2	2	2	LF	TGA	341	V	1	H
GCA_018202855	Treponema pallidum	Treponema pallidum			GCA_018202855	GCA_018202855.2	strain: UAB46xei	CP073429.2	160	ASM1820285v2	GCA_018202855.2	GenBank	NCBI Prokaryotic Genome Annotation Pipeline (PGAP)	Chromosome	301687	1139698	2023-01-09	1044	PRJNA723099	SAMN18805036	Treponema pallidum	University of Washington Laboratory Medicine	28	2	10	-	-	2	2	2	LF	TGA	341	V	1	H
GCA_018202875	Treponema pallidum	Treponema pallidum			GCA_018202875	GCA_018202875.2	strain: UAB40xi	CP073431.2	160	ASM1820287v2	GCA_018202875.2	GenBank	NCBI Prokaryotic Genome Annotation Pipeline (PGAP)	Chromosome	694097	1139173	2022-03-17	1042	PRJNA723099	SAMN18805034	Treponema pallidum	University of Washington Laboratory Medicine	20	2	10	65	Nichols-like	2	2	2	LF	TGA	341	V	1	H
GCA_018202895	Treponema pallidum	Treponema pallidum			GCA_018202895	GCA_018202895.2	strain: UAB44xi	CP073430.2	160	ASM1820289v2	GCA_018202895.2	GenBank	NCBI Prokaryotic Genome Annotation Pipeline (PGAP)	Chromosome	694819	1139903	2022-03-17	1042	PRJNA723099	SAMN18805035	Treponema pallidum	University of Washington Laboratory Medicine	20	2	10	65	Nichols-like	2	2	2	LF	TGA	341	V	1	H
GCA_018202915	Treponema pallidum	Treponema pallidum			GCA_018202915	GCA_018202915.2	strain: ItalyGE5b	CP073548.2	160	ASM1820291v2	GCA_018202915.2	GenBank	NCBI Prokaryotic Genome Annotation Pipeline (PGAP)	Chromosome	609286	1139495	2022-03-24	1041	PRJNA723099	SAMN18804916	Treponema pallidum	University of Washington Laboratory Medicine	LNF	NA	1	-	-	2	2	2	LF	TGA	341	V	1	H
GCA_018202935	Treponema pallidum	Treponema pallidum			GCA_018202935	GCA_018202935.2	strain: Japan318	CP073525.2	160	ASM1820293v2	GCA_018202935.2	GenBank	NCBI Prokaryotic Genome Annotation Pipeline (PGAP)	Chromosome	694610	1139664	2022-03-22	1046	PRJNA723099	SAMN18804940	Treponema pallidum	University of Washington Laboratory Medicine	1	1	8	-	-	2	2	2	LF	TGA	341	V	1	H
GCA_018202955	Treponema pallidum	Treponema pallidum			GCA_018202955	GCA_018202955.2	strain: UAB38xi	CP073432.2	160	ASM1820295v2	GCA_018202955.2	GenBank	NCBI Prokaryotic Genome Annotation Pipeline (PGAP)	Chromosome	695165	1140287	2023-01-03	1042	PRJNA723099	SAMN18805033	Treponema pallidum	University of Washington Laboratory Medicine	9	2	10	-	-	2	2	2	LF	TGA	341	V	1	H
GCA_018202975	Treponema pallidum	Treponema pallidum			GCA_018202975	GCA_018202975.2	strain: Japan316x	CP073527.2	160	ASM1820297v2	GCA_018202975.2	GenBank	NCBI Prokaryotic Genome Annotation Pipeline (PGAP)	Chromosome	694300	1139376	2022-03-22	1045	PRJNA723099	SAMN18804938	Treponema pallidum	University of Washington Laboratory Medicine	1	1	1	2	SS14-like	2	2	2	LF	TGA	341	V	1	H
GCA_018202995	Treponema pallidum	Treponema pallidum			GCA_018202995	GCA_018202995.2	strain: UAB28xi	CP073433.2	160	ASM1820299v2	GCA_018202995.2	GenBank	NCBI Prokaryotic Genome Annotation Pipeline (PGAP)	Chromosome	694596	1139674	2022-03-17	1044	PRJNA723099	SAMN18805032	Treponema pallidum	University of Washington Laboratory Medicine	9	24	10	-	-	2	2	2	LF	TGA	341	V	1	H
GCA_018203015	Treponema pallidum	Treponema pallidum			GCA_018203015	GCA_018203015.2	strain: ItalyGE6	CP073547.2	160	ASM1820301v2	GCA_018203015.2	GenBank	NCBI Prokaryotic Genome Annotation Pipeline (PGAP)	Chromosome	694730	1139808	2022-03-24	1044	PRJNA723099	SAMN18804917	Treponema pallidum	University of Washington Laboratory Medicine	NA	1	1	-	-	2	2	2	LF	TGA	341	V	1	H
GCA_018203035	Treponema pallidum	Treponema pallidum			GCA_018203035	GCA_018203035.2	strain: UAB278i	CP073434.2	160	ASM1820303v2	GCA_018203035.2	GenBank	NCBI Prokaryotic Genome Annotation Pipeline (PGAP)	Chromosome	694899	1139916	2022-03-17	1044	PRJNA723099	SAMN18805031	Treponema pallidum	University of Washington Laboratory Medicine	9	24	10	-	-	2	2	2	LF	TGA	341	V	1	H
GCA_018203055	Treponema pallidum	Treponema pallidum			GCA_018203055	GCA_018203055.2	strain: UAB276i	CP073435.2	160	ASM1820305v2	GCA_018203055.2	GenBank	NCBI Prokaryotic Genome Annotation Pipeline (PGAP)	Chromosome	694948	1139963	2022-03-17	1044	PRJNA723099	SAMN18805030	Treponema pallidum	University of Washington Laboratory Medicine	9	24	10	-	-	2	2	2	LF	TGA	341	V	1	H
GCA_018203075	Treponema pallidum	Treponema pallidum			GCA_018203075	GCA_018203075.2	strain: UAB275i	CP073436.2	160	ASM1820307v2	GCA_018203075.2	GenBank	NCBI Prokaryotic Genome Annotation Pipeline (PGAP)	Chromosome	694730	1139749	2022-03-17	1043	PRJNA723099	SAMN18805029	Treponema pallidum	University of Washington Laboratory Medicine	9	24	10	-	-	2	2	2	LF	TGA	341	V	1	H
GCA_018203095	Treponema pallidum	Treponema pallidum			GCA_018203095	GCA_018203095.2	strain: UAB267i	CP073438.2	160	ASM1820309v2	GCA_018203095.2	GenBank	NCBI Prokaryotic Genome Annotation Pipeline (PGAP)	Chromosome	694898	1139908	2022-03-17	1044	PRJNA723099	SAMN18805027	Treponema pallidum	University of Washington Laboratory Medicine	9	24	10	-	-	2	2	2	LF	TGA	341	V	1	H
GCA_018203115	Treponema pallidum	Treponema pallidum			GCA_018203115	GCA_018203115.2	strain: UAB268xi	CP073437.2	160	ASM1820311v2	GCA_018203115.2	GenBank	NCBI Prokaryotic Genome Annotation Pipeline (PGAP)	Chromosome	694947	1139972	2022-03-17	1043	PRJNA723099	SAMN18805028	Treponema pallidum	University of Washington Laboratory Medicine	9	24	10	-	-	2	2	2	LF	TGA	341	V	1	H
GCA_018203135	Treponema pallidum	Treponema pallidum			GCA_018203135	GCA_018203135.2	strain: ItalyGE5a	CP073549.2	160	ASM1820313v2	GCA_018203135.2	GenBank	NCBI Prokaryotic Genome Annotation Pipeline (PGAP)	Chromosome	694401	1139489	2022-03-24	1042	PRJNA723099	SAMN18804915	Treponema pallidum	University of Washington Laboratory Medicine	1	3	1	1	SS14-like	2	2	2	LF	TGA	341	V	1	H
GCA_018203155	Treponema pallidum	Treponema pallidum			GCA_018203155	GCA_018203155.2	strain: UAB266i	CP073439.2	160	ASM1820315v2	GCA_018203155.2	GenBank	NCBI Prokaryotic Genome Annotation Pipeline (PGAP)	Chromosome	301728	1139953	2023-01-03	1044	PRJNA723099	SAMN18805026	Treponema pallidum	University of Washington Laboratory Medicine	9	24	10	-	-	2	2	2	LF	TGA	341	V	1	H
GCA_018203175	Treponema pallidum	Treponema pallidum			GCA_018203175	GCA_018203175.2	strain: UAB263xi	CP073440.2	160	ASM1820317v2	GCA_018203175.2	GenBank	NCBI Prokaryotic Genome Annotation Pipeline (PGAP)	Chromosome	695233	1140263	2022-03-17	1042	PRJNA723099	SAMN18805025	Treponema pallidum	University of Washington Laboratory Medicine	9	24	10	-	-	2	2	2	LF	TGA	341	V	1	H
GCA_018203195	Treponema pallidum	Treponema pallidum			GCA_018203195	GCA_018203195.2	strain: UAB216i	CP073446.2	160	ASM1820319v2	GCA_018203195.2	GenBank	NCBI Prokaryotic Genome Annotation Pipeline (PGAP)	Chromosome	303739	1139660	2023-01-03	1046	PRJNA723099	SAMN18805019	Treponema pallidum	University of Washington Laboratory Medicine	9	24	10	-	-	2	2	2	LF	TGA	341	V	1	H
GCA_018203215	Treponema pallidum	Treponema pallidum			GCA_018203215	GCA_018203215.2	strain: UAB211i	CP073447.2	160	ASM1820321v2	GCA_018203215.2	GenBank	NCBI Prokaryotic Genome Annotation Pipeline (PGAP)	Chromosome	301706	1139777	2023-01-03	1046	PRJNA723099	SAMN18805018	Treponema pallidum	University of Washington Laboratory Medicine	9	14	10	-	-	2	2	2	LF	TGA	341	V	1	H
GCA_018203235	Treponema pallidum	Treponema pallidum			GCA_018203235	GCA_018203235.2	strain: UAB204xe	CP073448.2	160	ASM1820323v2	GCA_018203235.2	GenBank	NCBI Prokaryotic Genome Annotation Pipeline (PGAP)	Chromosome	694876	1139932	2023-01-03	1045	PRJNA723099	SAMN18805017	Treponema pallidum	University of Washington Laboratory Medicine	9	2	10	-	-	2	2	2	LF	TGA	341	V	1	H
GCA_018203255	Treponema pallidum	Treponema pallidum			GCA_018203255	GCA_018203255.2	strain: UAB203i	CP073449.2	160	ASM1820325v2	GCA_018203255.2	GenBank	NCBI Prokaryotic Genome Annotation Pipeline (PGAP)	Chromosome	233043	1139622	2022-03-17	1042	PRJNA723099	SAMN18805016	Treponema pallidum	University of Washington Laboratory Medicine	20	2	10	65	Nichols-like	2	2	2	LF	TGA	341	V	1	H
GCA_018203275	Treponema pallidum	Treponema pallidum			GCA_018203275	GCA_018203275.2	strain: UAB202xi	CP073450.2	160	ASM1820327v2	GCA_018203275.2	GenBank	NCBI Prokaryotic Genome Annotation Pipeline (PGAP)	Chromosome	694763	1139825	2022-03-17	1042	PRJNA723099	SAMN18805015	Treponema pallidum	University of Washington Laboratory Medicine	20	2	10	65	Nichols-like	2	2	2	LF	TGA	341	V	1	H
GCA_018203295	Treponema pallidum	Treponema pallidum			GCA_018203295	GCA_018203295.2	strain: UAB197i	CP073451.2	160	ASM1820329v2	GCA_018203295.2	GenBank	NCBI Prokaryotic Genome Annotation Pipeline (PGAP)	Chromosome	695369	1140521	2022-03-17	1041	PRJNA723099	SAMN18805014	Treponema pallidum	University of Washington Laboratory Medicine	20	2	10	65	Nichols-like	2	2	2	LF	TGA	341	V	1	H
GCA_018203315	Treponema pallidum	Treponema pallidum			GCA_018203315	GCA_018203315.2	strain: UAB195xi	CP073452.2	160	ASM1820331v2	GCA_018203315.2	GenBank	NCBI Prokaryotic Genome Annotation Pipeline (PGAP)	Chromosome	695369	1140515	2022-03-17	1041	PRJNA723099	SAMN18805013	Treponema pallidum	University of Washington Laboratory Medicine	20	2	10	65	Nichols-like	2	2	2	LF	TGA	341	V	1	H
GCA_018203335	Treponema pallidum	Treponema pallidum			GCA_018203335	GCA_018203335.2	strain: UAB194xi	CP073453.2	160	ASM1820333v2	GCA_018203335.2	GenBank	NCBI Prokaryotic Genome Annotation Pipeline (PGAP)	Chromosome	694878	1140035	2022-03-17	1042	PRJNA723099	SAMN18805012	Treponema pallidum	University of Washington Laboratory Medicine	LNF	2	3	-	-	2	2	2	LF	TGA	341	V	1	H
GCA_018203355	Treponema pallidum	Treponema pallidum			GCA_018203355	GCA_018203355.2	strain: UAB193i	CP073454.2	160	ASM1820335v2	GCA_018203355.2	GenBank	NCBI Prokaryotic Genome Annotation Pipeline (PGAP)	Chromosome	695394	1140544	2022-03-17	1041	PRJNA723099	SAMN18805011	Treponema pallidum	University of Washington Laboratory Medicine	20	2	10	65	Nichols-like	2	2	2	LF	TGA	341	V	1	H
GCA_018203375	Treponema pallidum	Treponema pallidum			GCA_018203375	GCA_018203375.2	strain: UAB17x	CP073456.2	160	ASM1820337v2	GCA_018203375.2	GenBank	NCBI Prokaryotic Genome Annotation Pipeline (PGAP)	Chromosome	694822	1139886	2023-01-03	1044	PRJNA723099	SAMN18805009	Treponema pallidum	University of Washington Laboratory Medicine	9	2	10	-	-	2	2	2	LF	TGA	341	V	1	H
GCA_018203395	Treponema pallidum	Treponema pallidum			GCA_018203395	GCA_018203395.2	strain: UAB191xei	CP073455.2	160	ASM1820339v2	GCA_018203395.2	GenBank	NCBI Prokaryotic Genome Annotation Pipeline (PGAP)	Chromosome	694918	1139919	2022-03-17	1041	PRJNA723099	SAMN18805010	Treponema pallidum	University of Washington Laboratory Medicine	9	24	10	-	-	2	2	2	LF	TGA	341	V	1	H
GCA_018203415	Treponema pallidum	Treponema pallidum			GCA_018203415	GCA_018203415.2	strain: UAB16xi	CP073458.2	160	ASM1820341v2	GCA_018203415.2	GenBank	NCBI Prokaryotic Genome Annotation Pipeline (PGAP)	Chromosome	694586	1139639	2022-03-17	1043	PRJNA723099	SAMN18805007	Treponema pallidum	University of Washington Laboratory Medicine	9	24	10	-	-	2	2	2	LF	TGA	341	V	1	H
GCA_018203435	Treponema pallidum	Treponema pallidum			GCA_018203435	GCA_018203435.2	strain: UAB167xei	CP073459.2	160	ASM1820343v2	GCA_018203435.2	GenBank	NCBI Prokaryotic Genome Annotation Pipeline (PGAP)	Chromosome	38946	1139696	2023-01-03	1083	PRJNA723099	SAMN18805006	Treponema pallidum	University of Washington Laboratory Medicine	28	2	10	-	-	2	2	2	LF	TGA	341	V	1	H
GCA_018203455	Treponema pallidum	Treponema pallidum			GCA_018203455	GCA_018203455.2	strain: UAB178ei	CP073457.2	160	ASM1820345v2	GCA_018203455.2	GenBank	NCBI Prokaryotic Genome Annotation Pipeline (PGAP)	Chromosome	12362	1139944	2022-03-17	1115	PRJNA723099	SAMN18805008	Treponema pallidum	University of Washington Laboratory Medicine	28	LNF	LNF	-	-	2	2	2	LF	TGA	341	V	1	H
GCA_018203475	Treponema pallidum	Treponema pallidum			GCA_018203475	GCA_018203475.2	strain: UAB166xe	CP073460.2	160	ASM1820347v2	GCA_018203475.2	GenBank	NCBI Prokaryotic Genome Annotation Pipeline (PGAP)	Chromosome	162420	1139853	2023-01-03	1050	PRJNA723099	SAMN18805005	Treponema pallidum	University of Washington Laboratory Medicine	9	2	10	-	-	2	2	2	LF	TGA	341	V	1	H
GCA_018203495	Treponema pallidum	Treponema pallidum			GCA_018203495	GCA_018203495.2	strain: UAB164xei	CP073462.2	160	ASM1820349v2	GCA_018203495.2	GenBank	NCBI Prokaryotic Genome Annotation Pipeline (PGAP)	Chromosome	302184	1139966	2023-01-03	1047	PRJNA723099	SAMN18805003	Treponema pallidum	University of Washington Laboratory Medicine	28	24	10	-	-	2	2	2	LF	TGA	341	V	1	H
GCA_018203515	Treponema pallidum	Treponema pallidum			GCA_018203515	GCA_018203515.2	strain: UAB165xi	CP073461.2	160	ASM1820351v2	GCA_018203515.2	GenBank	NCBI Prokaryotic Genome Annotation Pipeline (PGAP)	Chromosome	209419	1139999	2023-01-03	1049	PRJNA723099	SAMN18805004	Treponema pallidum	University of Washington Laboratory Medicine	9	24	10	-	-	2	2	2	LF	TGA	341	V	1	H
GCA_018203535	Treponema pallidum	Treponema pallidum			GCA_018203535	GCA_018203535.2	strain: UAB160xe	CP073464.2	160	ASM1820353v2	GCA_018203535.2	GenBank	NCBI Prokaryotic Genome Annotation Pipeline (PGAP)	Chromosome	301715	1139722	2023-01-09	1046	PRJNA723099	SAMN18805001	Treponema pallidum	University of Washington Laboratory Medicine	NA	2	10	-	-	2	2	2	LF	TGA	341	V	1	H
GCA_018203555	Treponema pallidum	Treponema pallidum			GCA_018203555	GCA_018203555.2	strain: UAB162xi	CP073463.2	160	ASM1820355v2	GCA_018203555.2	GenBank	NCBI Prokaryotic Genome Annotation Pipeline (PGAP)	Chromosome	694828	1139966	2022-03-17	1042	PRJNA723099	SAMN18805002	Treponema pallidum	University of Washington Laboratory Medicine	20	2	3	-	-	2	2	2	LF	TGA	341	V	1	H
GCA_018203575	Treponema pallidum	Treponema pallidum			GCA_018203575	GCA_018203575.1	strain: Tube7Lihire	CP073466.1	160	ASM1820357v1	GCA_018203575.1	GenBank	NCBI Prokaryotic Genome Annotation Pipeline (PGAP)	Chromosome	162040	1140102	2021-04-29	1036	PRJNA723099	SAMN18804999	Treponema pallidum	University of Washington Laboratory Medicine	LNF	NA	10	-	-	2	2	2	LF	TGA	1	V	1	H
GCA_018203595	Treponema pallidum	Treponema pallidum			GCA_018203595	GCA_018203595.2	strain: UAB12xi	CP073465.2	160	ASM1820359v2	GCA_018203595.2	GenBank	NCBI Prokaryotic Genome Annotation Pipeline (PGAP)	Chromosome	694830	1139969	2022-03-17	1041	PRJNA723099	SAMN18805000	Treponema pallidum	University of Washington Laboratory Medicine	20	2	3	-	-	2	2	2	LF	TGA	341	V	1	H
GCA_018203615	Treponema pallidum	Treponema pallidum			GCA_018203615	GCA_018203615.2	strain: PeruC40040x	CP073467.2	160	ASM1820361v2	GCA_018203615.2	GenBank	NCBI Prokaryotic Genome Annotation Pipeline (PGAP)	Chromosome	694398	1139444	2022-03-17	1043	PRJNA723099	SAMN18804998	Treponema pallidum	University of Washington Laboratory Medicine	1	3	NA	-	-	2	2	2	LF	TGA	341	V	1	H
GCA_018203635	Treponema pallidum	Treponema pallidum			GCA_018203635	GCA_018203635.2	strain: PeruC10010x	CP073470.2	160	ASM1820363v2	GCA_018203635.2	GenBank	NCBI Prokaryotic Genome Annotation Pipeline (PGAP)	Chromosome	694491	1139545	2022-03-17	1042	PRJNA723099	SAMN18804995	Treponema pallidum	University of Washington Laboratory Medicine	1	NA	1	-	-	2	2	2	LF	TGA	341	V	1	H
GCA_018203655	Treponema pallidum	Treponema pallidum			GCA_018203655	GCA_018203655.2	strain: Peru214361x	CP073473.2	160	ASM1820365v2	GCA_018203655.2	GenBank	NCBI Prokaryotic Genome Annotation Pipeline (PGAP)	Chromosome	137765	1139780	2022-03-17	1048	PRJNA723099	SAMN18804992	Treponema pallidum	University of Washington Laboratory Medicine	1	1	1	2	SS14-like	2	2	2	LF	TGA	341	V	1	H
GCA_018203675	Treponema pallidum	Treponema pallidum			GCA_018203675	GCA_018203675.2	strain: Peru213041xe	CP073475.2	160	ASM1820367v2	GCA_018203675.2	GenBank	NCBI Prokaryotic Genome Annotation Pipeline (PGAP)	Chromosome	232823	1139831	2023-01-03	1047	PRJNA723099	SAMN18804990	Treponema pallidum	University of Washington Laboratory Medicine	1	NA	8	-	-	2	2	2	LF	TGA	341	V	1	H
GCA_018203695	Treponema pallidum	Treponema pallidum			GCA_018203695	GCA_018203695.2	strain: Peru214601x	CP073472.2	160	ASM1820369v2	GCA_018203695.2	GenBank	NCBI Prokaryotic Genome Annotation Pipeline (PGAP)	Chromosome	694420	1139477	2022-03-17	1042	PRJNA723099	SAMN18804993	Treponema pallidum	University of Washington Laboratory Medicine	1	3	1	1	SS14-like	2	2	2	LF	TGA	341	V	1	H
GCA_018203715	Treponema pallidum	Treponema pallidum			GCA_018203715	GCA_018203715.2	strain: Peru213161xe	CP073474.2	160	ASM1820371v2	GCA_018203715.2	GenBank	NCBI Prokaryotic Genome Annotation Pipeline (PGAP)	Chromosome	100297	1139756	2022-03-17	1046	PRJNA723099	SAMN18804991	Treponema pallidum	University of Washington Laboratory Medicine	1	1	1	2	SS14-like	2	2	2	LF	TGA	341	V	1	H
GCA_018203735	Treponema pallidum	Treponema pallidum			GCA_018203735	GCA_018203735.2	strain: MD57x	CP073476.2	160	ASM1820373v2	GCA_018203735.2	GenBank	NCBI Prokaryotic Genome Annotation Pipeline (PGAP)	Chromosome	694398	1139477	2022-03-17	1043	PRJNA723099	SAMN18804989	Treponema pallidum	University of Washington Laboratory Medicine	1	1	1	2	SS14-like	2	2	2	LF	TGA	341	V	1	H
GCA_018203755	Treponema pallidum	Treponema pallidum			GCA_018203755	GCA_018203755.2	strain: MD530xe	CP073478.2	160	ASM1820375v2	GCA_018203755.2	GenBank	NCBI Prokaryotic Genome Annotation Pipeline (PGAP)	Chromosome	694847	1139963	2023-01-03	1044	PRJNA723099	SAMN18804987	Treponema pallidum	University of Washington Laboratory Medicine	1	1	3	11	SS14-like	2	2	2	LF	TGA	341	V	1	H
GCA_018203775	Treponema pallidum	Treponema pallidum			GCA_018203775	GCA_018203775.2	strain: MD536x	CP073477.2	160	ASM1820377v2	GCA_018203775.2	GenBank	NCBI Prokaryotic Genome Annotation Pipeline (PGAP)	Chromosome	694518	1139590	2022-03-17	1043	PRJNA723099	SAMN18804988	Treponema pallidum	University of Washington Laboratory Medicine	1	1	1	2	SS14-like	2	2	2	LF	TGA	341	V	1	H
GCA_018203795	Treponema pallidum	Treponema pallidum			GCA_018203795	GCA_018203795.2	strain: MD521B	CP073479.2	160	ASM1820379v2	GCA_018203795.2	GenBank	NCBI Prokaryotic Genome Annotation Pipeline (PGAP)	Chromosome	694542	1139584	2022-03-21	1044	PRJNA723099	SAMN18804986	Treponema pallidum	University of Washington Laboratory Medicine	1	1	1	2	SS14-like	2	2	2	LF	TGA	341	V	1	H
GCA_018203815	Treponema pallidum	Treponema pallidum			GCA_018203815	GCA_018203815.2	strain: MD51x	CP073480.2	160	ASM1820381v2	GCA_018203815.2	GenBank	NCBI Prokaryotic Genome Annotation Pipeline (PGAP)	Chromosome	694700	1139777	2022-03-21	1042	PRJNA723099	SAMN18804985	Treponema pallidum	University of Washington Laboratory Medicine	1	1	1	2	SS14-like	2	2	2	LF	TGA	341	V	1	H
GCA_018203835	Treponema pallidum	Treponema pallidum			GCA_018203835	GCA_018203835.2	strain: MD507x	CP073481.2	160	ASM1820383v2	GCA_018203835.2	GenBank	NCBI Prokaryotic Genome Annotation Pipeline (PGAP)	Chromosome	694398	1139488	2022-03-21	1043	PRJNA723099	SAMN18804984	Treponema pallidum	University of Washington Laboratory Medicine	1	1	1	2	SS14-like	2	2	2	LF	TGA	341	V	1	H
GCA_018203855	Treponema pallidum	Treponema pallidum			GCA_018203855	GCA_018203855.2	strain: MD26x	CP073482.2	160	ASM1820385v2	GCA_018203855.2	GenBank	NCBI Prokaryotic Genome Annotation Pipeline (PGAP)	Chromosome	694828	1139931	2022-03-21	1043	PRJNA723099	SAMN18804983	Treponema pallidum	University of Washington Laboratory Medicine	1	1	1	2	SS14-like	2	2	2	LF	TGA	341	V	1	H
GCA_018203875	Treponema pallidum	Treponema pallidum			GCA_018203875	GCA_018203875.2	strain: MD25x	CP073483.2	160	ASM1820387v2	GCA_018203875.2	GenBank	NCBI Prokaryotic Genome Annotation Pipeline (PGAP)	Chromosome	301706	1139912	2023-01-03	1043	PRJNA723099	SAMN18804982	Treponema pallidum	University of Washington Laboratory Medicine	1	1	3	11	SS14-like	2	2	2	LF	TGA	341	V	1	H
GCA_018203895	Treponema pallidum	Treponema pallidum			GCA_018203895	GCA_018203895.2	strain: MD24xe	CP073484.2	160	ASM1820389v2	GCA_018203895.2	GenBank	NCBI Prokaryotic Genome Annotation Pipeline (PGAP)	Chromosome	694825	1139908	2023-01-03	1044	PRJNA723099	SAMN18804981	Treponema pallidum	University of Washington Laboratory Medicine	1	1	3	11	SS14-like	2	2	2	LF	TGA	341	V	1	H
GCA_018203915	Treponema pallidum	Treponema pallidum			GCA_018203915	GCA_018203915.2	strain: MD22xe	CP073485.2	160	ASM1820391v2	GCA_018203915.2	GenBank	NCBI Prokaryotic Genome Annotation Pipeline (PGAP)	Chromosome	301699	1139526	2023-01-03	1044	PRJNA723099	SAMN18804980	Treponema pallidum	University of Washington Laboratory Medicine	6	1	3	-	-	2	2	2	LF	TGA	341	V	1	H
GCA_018203935	Treponema pallidum	Treponema pallidum			GCA_018203935	GCA_018203935.2	strain: MD20B	CP073486.2	160	ASM1820393v2	GCA_018203935.2	GenBank	NCBI Prokaryotic Genome Annotation Pipeline (PGAP)	Chromosome	694519	1139595	2022-03-21	1043	PRJNA723099	SAMN18804979	Treponema pallidum	University of Washington Laboratory Medicine	1	1	1	2	SS14-like	2	2	2	LF	TGA	341	V	1	H
GCA_018203955	Treponema pallidum	Treponema pallidum			GCA_018203955	GCA_018203955.2	strain: MD18Be	CP073487.2	160	ASM1820395v2	GCA_018203955.2	GenBank	NCBI Prokaryotic Genome Annotation Pipeline (PGAP)	Chromosome	301032	1139594	2023-01-03	1043	PRJNA723099	SAMN18804978	Treponema pallidum	University of Washington Laboratory Medicine	1	NA	10	-	-	2	2	2	LF	TGA	341	V	1	H
GCA_018203975	Treponema pallidum	Treponema pallidum			GCA_018203975	GCA_018203975.2	strain: MD16x	CP073488.2	160	ASM1820397v2	GCA_018203975.2	GenBank	NCBI Prokaryotic Genome Annotation Pipeline (PGAP)	Chromosome	694169	1139230	2022-03-21	1043	PRJNA723099	SAMN18804977	Treponema pallidum	University of Washington Laboratory Medicine	1	3	1	1	SS14-like	2	2	2	LF	TGA	341	V	1	H
GCA_018203995	Treponema pallidum	Treponema pallidum			GCA_018203995	GCA_018203995.2	strain: MD09B	CP073489.2	160	ASM1820399v2	GCA_018203995.2	GenBank	NCBI Prokaryotic Genome Annotation Pipeline (PGAP)	Chromosome	694539	1139618	2022-03-21	1042	PRJNA723099	SAMN18804976	Treponema pallidum	University of Washington Laboratory Medicine	1	1	1	2	SS14-like	2	2	2	LF	TGA	341	V	1	H
GCA_018204015	Treponema pallidum	Treponema pallidum			GCA_018204015	GCA_018204015.2	strain: MD06B	CP073490.2	160	ASM1820401v2	GCA_018204015.2	GenBank	NCBI Prokaryotic Genome Annotation Pipeline (PGAP)	Chromosome	695079	1140153	2022-03-21	1044	PRJNA723099	SAMN18804975	Treponema pallidum	University of Washington Laboratory Medicine	1	NA	8	-	-	2	2	2	LF	TGA	341	V	1	H
GCA_018204035	Treponema pallidum	Treponema pallidum			GCA_018204035	GCA_018204035.2	strain: Japan368i	CP073491.2	160	ASM1820403v2	GCA_018204035.2	GenBank	NCBI Prokaryotic Genome Annotation Pipeline (PGAP)	Chromosome	694823	1139916	2022-03-21	1042	PRJNA723099	SAMN18804974	Treponema pallidum	University of Washington Laboratory Medicine	3	2	3	6	Nichols-like	2	2	2	LF	TGA	341	V	1	H
GCA_018204055	Treponema pallidum	Treponema pallidum			GCA_018204055	GCA_018204055.2	strain: Japan365x	CP073492.2	160	ASM1820405v2	GCA_018204055.2	GenBank	NCBI Prokaryotic Genome Annotation Pipeline (PGAP)	Chromosome	232959	1139637	2022-03-21	1044	PRJNA723099	SAMN18804973	Treponema pallidum	University of Washington Laboratory Medicine	1	1	8	-	-	2	2	2	LF	TGA	341	V	1	H
GCA_018204075	Treponema pallidum	Treponema pallidum			GCA_018204075	GCA_018204075.2	strain: Japan362x	CP073494.2	160	ASM1820407v2	GCA_018204075.2	GenBank	NCBI Prokaryotic Genome Annotation Pipeline (PGAP)	Chromosome	694585	1139648	2022-03-21	1042	PRJNA723099	SAMN18804971	Treponema pallidum	University of Washington Laboratory Medicine	1	1	8	-	-	2	2	2	LF	TGA	341	V	1	H
GCA_018204095	Treponema pallidum	Treponema pallidum			GCA_018204095	GCA_018204095.2	strain: Japan364	CP073493.2	160	ASM1820409v2	GCA_018204095.2	GenBank	NCBI Prokaryotic Genome Annotation Pipeline (PGAP)	Chromosome	694560	1139629	2022-03-21	1043	PRJNA723099	SAMN18804972	Treponema pallidum	University of Washington Laboratory Medicine	1	1	8	-	-	2	2	2	LF	TGA	341	V	1	H
GCA_018204115	Treponema pallidum	Treponema pallidum			GCA_018204115	GCA_018204115.2	strain: Japan354x	CP073501.2	160	ASM1820411v2	GCA_018204115.2	GenBank	NCBI Prokaryotic Genome Annotation Pipeline (PGAP)	Chromosome	694632	1139730	2022-03-21	1041	PRJNA723099	SAMN18804964	Treponema pallidum	University of Washington Laboratory Medicine	1	1	8	-	-	2	2	2	LF	TGA	341	V	1	H
GCA_018204135	Treponema pallidum	Treponema pallidum			GCA_018204135	GCA_018204135.2	strain: Japan355	CP073500.2	160	ASM1820413v2	GCA_018204135.2	GenBank	NCBI Prokaryotic Genome Annotation Pipeline (PGAP)	Chromosome	694537	1139618	2022-03-21	1042	PRJNA723099	SAMN18804965	Treponema pallidum	University of Washington Laboratory Medicine	1	1	8	-	-	2	2	2	LF	TGA	341	V	1	H
GCA_018204155	Treponema pallidum	Treponema pallidum			GCA_018204155	GCA_018204155.2	strain: Japan352xe	CP073502.2	160	ASM1820415v2	GCA_018204155.2	GenBank	NCBI Prokaryotic Genome Annotation Pipeline (PGAP)	Chromosome	694560	1139641	2022-03-21	1044	PRJNA723099	SAMN18804963	Treponema pallidum	University of Washington Laboratory Medicine	1	1	8	-	-	2	2	2	LF	TGA	341	V	1	H
GCA_018204175	Treponema pallidum	Treponema pallidum			GCA_018204175	GCA_018204175.2	strain: Japan351	CP073503.2	160	ASM1820417v2	GCA_018204175.2	GenBank	NCBI Prokaryotic Genome Annotation Pipeline (PGAP)	Chromosome	694585	1139674	2022-03-21	1042	PRJNA723099	SAMN18804962	Treponema pallidum	University of Washington Laboratory Medicine	1	1	8	-	-	2	2	2	LF	TGA	341	V	1	H
GCA_018204195	Treponema pallidum	Treponema pallidum			GCA_018204195	GCA_018204195.2	strain: Japan349	CP073504.2	160	ASM1820419v2	GCA_018204195.2	GenBank	NCBI Prokaryotic Genome Annotation Pipeline (PGAP)	Chromosome	694588	1139657	2022-03-22	1043	PRJNA723099	SAMN18804961	Treponema pallidum	University of Washington Laboratory Medicine	1	1	8	-	-	2	2	2	LF	TGA	341	V	1	H
GCA_018204215	Treponema pallidum	Treponema pallidum			GCA_018204215	GCA_018204215.1	strain: Japan346e	CP073506.1	160	ASM1820421v1	GCA_018204215.1	GenBank	NCBI Prokaryotic Genome Annotation Pipeline (PGAP)	Chromosome	162421	1140099	2021-04-29	1037	PRJNA723099	SAMN18804959	Treponema pallidum	University of Washington Laboratory Medicine	NA	NA	NA	-	-	2	2	2	LF	TGA	1	V	1	H
GCA_018204235	Treponema pallidum	Treponema pallidum			GCA_018204235	GCA_018204235.2	strain: Japan348	CP073505.2	160	ASM1820423v2	GCA_018204235.2	GenBank	NCBI Prokaryotic Genome Annotation Pipeline (PGAP)	Chromosome	301705	1140112	2023-01-03	1043	PRJNA723099	SAMN18804960	Treponema pallidum	University of Washington Laboratory Medicine	1	1	8	-	-	2	2	2	LF	TGA	341	V	1	H
GCA_018204255	Treponema pallidum	Treponema pallidum			GCA_018204255	GCA_018204255.2	strain: Japan344e	CP073508.2	160	ASM1820425v2	GCA_018204255.2	GenBank	NCBI Prokaryotic Genome Annotation Pipeline (PGAP)	Chromosome	694633	1139713	2022-03-22	1046	PRJNA723099	SAMN18804957	Treponema pallidum	University of Washington Laboratory Medicine	1	1	8	-	-	2	2	2	LF	TGA	341	V	1	H
GCA_018204275	Treponema pallidum	Treponema pallidum			GCA_018204275	GCA_018204275.2	strain: Japan337	CP073513.2	160	ASM1820427v2	GCA_018204275.2	GenBank	NCBI Prokaryotic Genome Annotation Pipeline (PGAP)	Chromosome	306858	1139671	2022-03-22	1044	PRJNA723099	SAMN18804952	Treponema pallidum	University of Washington Laboratory Medicine	1	1	8	-	-	2	2	2	LF	TGA	341	V	1	H
GCA_018204295	Treponema pallidum	Treponema pallidum			GCA_018204295	GCA_018204295.2	strain: Japan343	CP073509.2	160	ASM1820429v2	GCA_018204295.2	GenBank	NCBI Prokaryotic Genome Annotation Pipeline (PGAP)	Chromosome	694563	1139679	2022-03-22	1042	PRJNA723099	SAMN18804956	Treponema pallidum	University of Washington Laboratory Medicine	1	1	8	-	-	2	2	2	LF	TGA	341	V	1	H
GCA_018204315	Treponema pallidum	Treponema pallidum			GCA_018204315	GCA_018204315.2	strain: Japan345	CP073507.2	160	ASM1820431v2	GCA_018204315.2	GenBank	NCBI Prokaryotic Genome Annotation Pipeline (PGAP)	Chromosome	694585	1139661	2022-03-22	1043	PRJNA723099	SAMN18804958	Treponema pallidum	University of Washington Laboratory Medicine	1	1	8	-	-	2	2	2	LF	TGA	341	V	1	H
GCA_018204335	Treponema pallidum	Treponema pallidum			GCA_018204335	GCA_018204335.2	strain: Japan342e	CP073510.2	160	ASM1820433v2	GCA_018204335.2	GenBank	NCBI Prokaryotic Genome Annotation Pipeline (PGAP)	Chromosome	694560	1139635	2022-03-22	1042	PRJNA723099	SAMN18804955	Treponema pallidum	University of Washington Laboratory Medicine	1	1	8	-	-	2	2	2	LF	TGA	341	V	1	H
GCA_018204355	Treponema pallidum	Treponema pallidum			GCA_018204355	GCA_018204355.2	strain: Japan338xei	CP073512.2	160	ASM1820435v2	GCA_018204355.2	GenBank	NCBI Prokaryotic Genome Annotation Pipeline (PGAP)	Chromosome	695398	1140508	2022-03-22	1043	PRJNA723099	SAMN18804953	Treponema pallidum	University of Washington Laboratory Medicine	3	2	3	6	Nichols-like	2	2	2	LF	TGA	341	V	1	H
GCA_018204375	Treponema pallidum	Treponema pallidum			GCA_018204375	GCA_018204375.2	strain: Japan339	CP073511.2	160	ASM1820437v2	GCA_018204375.2	GenBank	NCBI Prokaryotic Genome Annotation Pipeline (PGAP)	Chromosome	694537	1139593	2022-03-22	1042	PRJNA723099	SAMN18804954	Treponema pallidum	University of Washington Laboratory Medicine	1	1	8	-	-	2	2	2	LF	TGA	341	V	1	H
GCA_018204395	Treponema pallidum	Treponema pallidum			GCA_018204395	GCA_018204395.2	strain: Japan332	CP073514.2	160	ASM1820439v2	GCA_018204395.2	GenBank	NCBI Prokaryotic Genome Annotation Pipeline (PGAP)	Chromosome	694584	1139677	2022-03-22	1044	PRJNA723099	SAMN18804951	Treponema pallidum	University of Washington Laboratory Medicine	1	1	8	-	-	2	2	2	LF	TGA	341	V	1	H
GCA_018204415	Treponema pallidum	Treponema pallidum			GCA_018204415	GCA_018204415.2	strain: Japan329	CP073516.2	160	ASM1820441v2	GCA_018204415.2	GenBank	NCBI Prokaryotic Genome Annotation Pipeline (PGAP)	Chromosome	694704	1139763	2022-03-22	1044	PRJNA723099	SAMN18804949	Treponema pallidum	University of Washington Laboratory Medicine	1	1	8	-	-	2	2	2	LF	TGA	341	V	1	H
GCA_018204495	Treponema pallidum	Treponema pallidum			GCA_018204495	GCA_018204495.2	strain: Japan331	CP073515.2	160	ASM1820449v2	GCA_018204495.2	GenBank	NCBI Prokaryotic Genome Annotation Pipeline (PGAP)	Chromosome	694517	1139580	2022-03-22	1042	PRJNA723099	SAMN18804950	Treponema pallidum	University of Washington Laboratory Medicine	1	3	1	1	SS14-like	2	2	2	LF	TGA	341	V	1	H
GCA_018204595	Treponema pallidum	Treponema pallidum			GCA_018204595	GCA_018204595.2	strain: Japan328x	CP073517.2	160	ASM1820459v2	GCA_018204595.2	GenBank	NCBI Prokaryotic Genome Annotation Pipeline (PGAP)	Chromosome	301707	1139598	2023-01-03	1041	PRJNA723099	SAMN18804948	Treponema pallidum	University of Washington Laboratory Medicine	1	NA	8	-	-	2	2	2	LF	TGA	341	V	1	H
GCA_018204755	Treponema pallidum	Treponema pallidum			GCA_018204755	GCA_018204755.3	strain: Japan325xe	CP073519.3	160	ASM1820475v3	GCA_018204755.3	GenBank	NCBI Prokaryotic Genome Annotation Pipeline (PGAP)	Chromosome	299232	1139644	2022-11-21	1041	PRJNA723099	SAMN18804946	Treponema pallidum	University of Washington Laboratory Medicine	1	1	8	-	-	2	2	2	LF	TGA	341	V	1	H
GCA_018204835	Treponema pallidum	Treponema pallidum			GCA_018204835	GCA_018204835.1	strain: Japan326e	CP073518.1	160	ASM1820483v1	GCA_018204835.1	GenBank	NCBI Prokaryotic Genome Annotation Pipeline (PGAP)	Chromosome	172842	1140065	2021-04-29	1036	PRJNA723099	SAMN18804947	Treponema pallidum	University of Washington Laboratory Medicine	7	2	9	-	-	2	2	2	LF	TGA	1	V	1	H
GCA_018204935	Treponema pallidum	Treponema pallidum			GCA_018204935	GCA_018204935.2	strain: Japan324x	CP073520.2	160	ASM1820493v2	GCA_018204935.2	GenBank	NCBI Prokaryotic Genome Annotation Pipeline (PGAP)	Chromosome	694721	1139609	2022-03-22	1040	PRJNA723099	SAMN18804945	Treponema pallidum	University of Washington Laboratory Medicine	6	1	8	24	SS14-like	2	2	2	LF	TGA	341	V	1	H
GCA_018204975	Treponema pallidum	Treponema pallidum			GCA_018204975	GCA_018204975.2	strain: Japan323x	CP073521.2	160	ASM1820497v2	GCA_018204975.2	GenBank	NCBI Prokaryotic Genome Annotation Pipeline (PGAP)	Chromosome	694458	1139509	2022-03-22	1043	PRJNA723099	SAMN18804944	Treponema pallidum	University of Washington Laboratory Medicine	1	3	1	1	SS14-like	2	2	2	LF	TGA	341	V	1	H
GCA_018205095	Treponema pallidum	Treponema pallidum			GCA_018205095	GCA_018205095.1	strain: Japan322e	CP073522.1	160	ASM1820509v1	GCA_018205095.1	GenBank	NCBI Prokaryotic Genome Annotation Pipeline (PGAP)	Chromosome	162431	1140042	2021-04-29	1035	PRJNA723099	SAMN18804943	Treponema pallidum	University of Washington Laboratory Medicine	7	2	9	-	-	2	2	2	LF	TGA	1	V	1	H
GCA_018205175	Treponema pallidum	Treponema pallidum			GCA_018205175	GCA_018205175.1	strain: Japan320e	CP073523.1	160	ASM1820517v1	GCA_018205175.1	GenBank	NCBI Prokaryotic Genome Annotation Pipeline (PGAP)	Chromosome	162419	1140085	2021-04-29	1038	PRJNA723099	SAMN18804942	Treponema pallidum	University of Washington Laboratory Medicine	7	2	9	-	-	2	2	2	LF	TGA	1	V	1	H
GCA_018205215	Treponema pallidum	Treponema pallidum			GCA_018205215	GCA_018205215.2	strain: Japan314	CP073528.2	160	ASM1820521v2	GCA_018205215.2	GenBank	NCBI Prokaryotic Genome Annotation Pipeline (PGAP)	Chromosome	694491	1139566	2022-03-22	1042	PRJNA723099	SAMN18804937	Treponema pallidum	University of Washington Laboratory Medicine	1	3	1	1	SS14-like	2	2	2	LF	TGA	341	V	1	H
GCA_018205235	Treponema pallidum	Treponema pallidum			GCA_018205235	GCA_018205235.2	strain: Japan312xe	CP073530.2	160	ASM1820523v2	GCA_018205235.2	GenBank	NCBI Prokaryotic Genome Annotation Pipeline (PGAP)	Chromosome	694508	1139632	2022-03-22	1038	PRJNA723099	SAMN18804935	Treponema pallidum	University of Washington Laboratory Medicine	1	1	8	-	-	2	2	2	LF	TGA	341	V	1	H
GCA_018205255	Treponema pallidum	Treponema pallidum			GCA_018205255	GCA_018205255.2	strain: Japan313x	CP073529.2	160	ASM1820525v2	GCA_018205255.2	GenBank	NCBI Prokaryotic Genome Annotation Pipeline (PGAP)	Chromosome	694923	1140009	2022-03-22	1043	PRJNA723099	SAMN18804936	Treponema pallidum	University of Washington Laboratory Medicine	1	1	8	-	-	2	2	2	LF	TGA	341	V	1	H
GCA_018205275	Treponema pallidum	Treponema pallidum			GCA_018205275	GCA_018205275.2	strain: Japan309x	CP073575.2	160	ASM1820527v2	GCA_018205275.2	GenBank	NCBI Prokaryotic Genome Annotation Pipeline (PGAP)	Chromosome	694635	1139679	2022-03-22	1043	PRJNA723099	SAMN18804933	Treponema pallidum	University of Washington Laboratory Medicine	1	1	8	-	-	2	2	2	LF	TGA	341	V	1	H
GCA_018205375	Treponema pallidum	Treponema pallidum			GCA_018205375	GCA_018205375.2	strain: Japan308	CP073532.2	160	ASM1820537v2	GCA_018205375.2	GenBank	NCBI Prokaryotic Genome Annotation Pipeline (PGAP)	Chromosome	229956	1139615	2022-03-22	1045	PRJNA723099	SAMN18804932	Treponema pallidum	University of Washington Laboratory Medicine	1	1	8	-	-	2	2	2	LF	TGA	341	V	1	H
GCA_018205495	Treponema pallidum	Treponema pallidum			GCA_018205495	GCA_018205495.2	strain: Japan307	CP073533.2	160	ASM1820549v2	GCA_018205495.2	GenBank	NCBI Prokaryotic Genome Annotation Pipeline (PGAP)	Chromosome	694490	1139580	2022-03-22	1044	PRJNA723099	SAMN18804931	Treponema pallidum	University of Washington Laboratory Medicine	1	3	1	1	SS14-like	2	2	2	LF	TGA	341	V	1	H
GCA_018205735	Treponema pallidum	Treponema pallidum			GCA_018205735	GCA_018205735.2	strain: Japan303	CP073536.2	160	ASM1820573v2	GCA_018205735.2	GenBank	NCBI Prokaryotic Genome Annotation Pipeline (PGAP)	Chromosome	694873	1139949	2022-03-22	1042	PRJNA723099	SAMN18804928	Treponema pallidum	University of Washington Laboratory Medicine	9	7	3	-	-	2	2	2	LF	TGA	341	V	1	H
GCA_018206135	Treponema pallidum	Treponema pallidum			GCA_018206135	GCA_018206135.2	strain: Japan306	CP073534.2	160	ASM1820613v2	GCA_018206135.2	GenBank	NCBI Prokaryotic Genome Annotation Pipeline (PGAP)	Chromosome	694899	1139987	2023-01-03	1044	PRJNA723099	SAMN18804930	Treponema pallidum	University of Washington Laboratory Medicine	1	1	8	-	-	2	2	2	LF	TGA	341	V	1	H
GCA_018206355	Treponema pallidum	Treponema pallidum			GCA_018206355	GCA_018206355.2	strain: Japan305	CP073535.2	160	ASM1820635v2	GCA_018206355.2	GenBank	NCBI Prokaryotic Genome Annotation Pipeline (PGAP)	Chromosome	694537	1139620	2022-03-22	1042	PRJNA723099	SAMN18804929	Treponema pallidum	University of Washington Laboratory Medicine	1	1	8	-	-	2	2	2	LF	TGA	341	V	1	H
GCA_018206585	Treponema pallidum	Treponema pallidum			GCA_018206585	GCA_018206585.2	strain: Japan302x	CP073537.2	160	ASM1820658v2	GCA_018206585.2	GenBank	NCBI Prokaryotic Genome Annotation Pipeline (PGAP)	Chromosome	694536	1139610	2022-03-22	1042	PRJNA723099	SAMN18804927	Treponema pallidum	University of Washington Laboratory Medicine	1	1	8	-	-	2	2	2	LF	TGA	341	V	1	H
GCA_018206745	Treponema pallidum	Treponema pallidum			GCA_018206745	GCA_018206745.2	strain: Japan301	CP073538.2	160	ASM1820674v2	GCA_018206745.2	GenBank	NCBI Prokaryotic Genome Annotation Pipeline (PGAP)	Chromosome	694561	1139625	2022-03-24	1044	PRJNA723099	SAMN18804926	Treponema pallidum	University of Washington Laboratory Medicine	1	1	8	-	-	2	2	2	LF	TGA	341	V	1	H
GCA_018206955	Treponema pallidum	Treponema pallidum			GCA_018206955	GCA_018206955.2	strain: Japan300	CP073539.2	160	ASM1820695v2	GCA_018206955.2	GenBank	NCBI Prokaryotic Genome Annotation Pipeline (PGAP)	Chromosome	694469	1139506	2022-03-24	1043	PRJNA723099	SAMN18804925	Treponema pallidum	University of Washington Laboratory Medicine	1	3	1	1	SS14-like	2	2	2	LF	TGA	341	V	1	H
GCA_018207135	Treponema pallidum	Treponema pallidum			GCA_018207135	GCA_018207135.2	strain: Japan298x	CP073540.2	160	ASM1820713v2	GCA_018207135.2	GenBank	NCBI Prokaryotic Genome Annotation Pipeline (PGAP)	Chromosome	694586	1139666	2022-03-24	1043	PRJNA723099	SAMN18804924	Treponema pallidum	University of Washington Laboratory Medicine	1	1	8	-	-	2	2	2	LF	TGA	341	V	1	H
GCA_018207195	Treponema pallidum	Treponema pallidum			GCA_018207195	GCA_018207195.2	strain: Japan295x	CP073541.2	160	ASM1820719v2	GCA_018207195.2	GenBank	NCBI Prokaryotic Genome Annotation Pipeline (PGAP)	Chromosome	694631	1139690	2022-03-24	1044	PRJNA723099	SAMN18804923	Treponema pallidum	University of Washington Laboratory Medicine	1	1	8	-	-	2	2	2	LF	TGA	341	V	1	H
GCA_018207275	Treponema pallidum	Treponema pallidum			GCA_018207275	GCA_018207275.2	strain: Japan294x	CP073542.2	160	ASM1820727v2	GCA_018207275.2	GenBank	NCBI Prokaryotic Genome Annotation Pipeline (PGAP)	Chromosome	694562	1139652	2022-03-24	1043	PRJNA723099	SAMN18804922	Treponema pallidum	University of Washington Laboratory Medicine	1	1	8	-	-	2	2	2	LF	TGA	341	V	1	H
GCA_018207315	Treponema pallidum	Treponema pallidum			GCA_018207315	GCA_018207315.2	strain: Japan291x	CP073543.2	160	ASM1820731v2	GCA_018207315.2	GenBank	NCBI Prokaryotic Genome Annotation Pipeline (PGAP)	Chromosome	694560	1139601	2022-03-24	1046	PRJNA723099	SAMN18804921	Treponema pallidum	University of Washington Laboratory Medicine	1	1	8	-	-	2	2	2	LF	TGA	341	V	1	H
GCA_018207435	Treponema pallidum	Treponema pallidum			GCA_018207435	GCA_018207435.2	strain: Japan290	CP073544.2	160	ASM1820743v2	GCA_018207435.2	GenBank	NCBI Prokaryotic Genome Annotation Pipeline (PGAP)	Chromosome	694585	1139646	2022-03-24	1043	PRJNA723099	SAMN18804920	Treponema pallidum	University of Washington Laboratory Medicine	1	1	8	-	-	2	2	2	LF	TGA	341	V	1	H
GCA_018207455	Treponema pallidum	Treponema pallidum			GCA_018207455	GCA_018207455.2	strain: Japan288	CP073545.2	160	ASM1820745v2	GCA_018207455.2	GenBank	NCBI Prokaryotic Genome Annotation Pipeline (PGAP)	Chromosome	694585	1139671	2022-03-24	1042	PRJNA723099	SAMN18804919	Treponema pallidum	University of Washington Laboratory Medicine	1	1	8	-	-	2	2	2	LF	TGA	341	V	1	H
GCA_018207475	Treponema pallidum	Treponema pallidum			GCA_018207475	GCA_018207475.2	strain: Japan287e	CP073546.2	160	ASM1820747v2	GCA_018207475.2	GenBank	NCBI Prokaryotic Genome Annotation Pipeline (PGAP)	Chromosome	232957	1139640	2022-03-24	1043	PRJNA723099	SAMN18804918	Treponema pallidum	University of Washington Laboratory Medicine	1	1	8	-	-	2	2	2	LF	TGA	341	V	1	H
GCA_018207495	Treponema pallidum	Treponema pallidum			GCA_018207495	GCA_018207495.2	strain: ItalyAS15	CP073552.2	160	ASM1820749v2	GCA_018207495.2	GenBank	NCBI Prokaryotic Genome Annotation Pipeline (PGAP)	Chromosome	694420	1139484	2022-03-24	1044	PRJNA723099	SAMN18804912	Treponema pallidum	University of Washington Laboratory Medicine	1	3	1	1	SS14-like	2	2	2	LF	TGA	341	V	1	H
GCA_018207775	Treponema pallidum	Treponema pallidum			GCA_018207775	GCA_018207775.2	strain: Japan311	CP073531.2	160	ASM1820777v2	GCA_018207775.2	GenBank	NCBI Prokaryotic Genome Annotation Pipeline (PGAP)	Chromosome	694584	1139659	2022-03-22	1043	PRJNA723099	SAMN18804934	Treponema pallidum	University of Washington Laboratory Medicine	1	1	8	-	-	2	2	2	LF	TGA	341	V	1	H
GCA_018383995	Treponema sp.	Treponema sp.			GCA_018383995	GCA_018383995.1	isolate: MB2.8_2	JAHAZY010000020.1	166	ASM1838399v1	GCA_018383995.1	GenBank	NCBI Prokaryotic Genome Annotation Pipeline (PGAP)	Contig	16947	2578587	2021-05-17	2444	PRJNA672868	SAMN18905584	Treponema sp.	Quadram Institute BioScience	LNF	LNF	LNF	-	-	0	0	1	LNF	TGG	215	V	355	H
GCA_018385155	Sphaerochaetaceae bacterium	Sphaerochaetaceae bacterium			GCA_018385155	GCA_018385155.1	isolate: 136	JAHAXP010000184.1	2791017	ASM1838515v1	GCA_018385155.1	GenBank	NCBI Prokaryotic Genome Annotation Pipeline (PGAP)	Contig	3683	1483767	2021-05-17	1688	PRJNA672868	SAMN18905523	Sphaerochaetaceae bacterium	Quadram Institute BioScience	LNF	LNF	LNF	-	-	#N/A	#N/A	#N/A	LNF	TGA	LNF	#N/A	LNF	NA
GCA_018385315	Treponema sp.	Treponema sp.			GCA_018385315	GCA_018385315.1	isolate: MB2.76	#N/A	166	ASM1838531v1	GCA_018385315.1	GenBank	NCBI Prokaryotic Genome Annotation Pipeline (PGAP)	Contig	18158	2570216	2021-05-17	2442	PRJNA672868	SAMN18905569	Treponema sp.	Quadram Institute BioScience	LNF	LNF	LNF	-	-	0	0	2	LNF	TGG	342	V	356	H
GCA_018385395	Treponema sp.	Treponema sp.			GCA_018385395	GCA_018385395.1	isolate: MB2.91_2	#N/A	166	ASM1838539v1	GCA_018385395.1	GenBank	NCBI Prokaryotic Genome Annotation Pipeline (PGAP)	Contig	18281	2270652	2021-05-17	2008	PRJNA672868	SAMN18905589	Treponema sp.	Quadram Institute BioScience	LNF	LNF	LNF	-	-	0	0	1	LNF	TGG	343	V	357	H
GCA_018399255	Spirochaetales bacterium	Spirochaetales bacterium		Spirochaeta spp.	GCA_018399255	GCA_018399255.1	isolate: M55B182	JAGYPA010000002.1	2026792	ASM1839925v1	GCA_018399255.1	GenBank		Contig	52237	4395521	2021-05-19		PRJNA721826	SAMN19006072	Spirochaetales bacterium	Academia Sinica	LNF	LNF	LNF	-	-	1	1	1	LF	TGA	344	V	358	H
GCA_018400935	Spirochaetales bacterium	Spirochaetales bacterium		Spirochaeta spp.	GCA_018400935	GCA_018400935.1	isolate: M50B104	#N/A	2026792	ASM1840093v1	GCA_018400935.1	GenBank		Contig	1880	1805266	2021-05-19		PRJNA721826	SAMN19005991	Spirochaetales bacterium	Academia Sinica	LNF	LNF	LNF	-	-	0	0	1	LNF	TGA	345	V	359	H
GCA_018432215	Spirochaetaceae bacterium	Spirochaetaceae bacterium		Spirochaeta spp.	GCA_018432215	GCA_018432215.1	isolate: M1-B1.1	JAHDLE010000061.1	1898206	M1	GCA_018432215.1	GenBank		Contig	118390	2210591	2021-05-21		PRJNA655520	SAMN16056011	Spirochaetaceae bacterium	University of California, Berkeley	LNF	LNF	LNF	-	-	1	2	1	LF	TGA	346	V	360	H
GCA_018433365	Spirochaetales bacterium	Spirochaetales bacterium		Spirochaeta spp.	GCA_018433365	GCA_018433365.1	isolate: SV1-B6.1	JAHDRI010000417.1	2026792	SV1	GCA_018433365.1	GenBank		Contig	11821	3217943	2021-05-21		PRJNA655520	SAMN16056174	Spirochaetales bacterium	University of California, Berkeley	LNF	LNF	LNF	-	-	0	0	4	LNF	TGA	38	V	361	H
GCA_018433405	Spirochaetaceae bacterium	Spirochaetaceae bacterium		Spirochaeta spp.	GCA_018433405	GCA_018433405.1	isolate: SV1-B5.2	JAHDRG010000493.1	1898206	SV1	GCA_018433405.1	GenBank		Contig	2496	1890878	2021-05-21		PRJNA655520	SAMN16056172	Spirochaetaceae bacterium	University of California, Berkeley	LNF	LNF	LNF	-	-	0	0	1	LNF	TGA	346	V	360	H
GCA_018433485	Spirochaetales bacterium	Spirochaetales bacterium		Spirochaeta spp.	GCA_018433485	GCA_018433485.1	isolate: SV1-B4.1	JAHDRD010000042.1	2026792	SV1	GCA_018433485.1	GenBank		Contig	67508	2252545	2021-05-21		PRJNA655520	SAMN16056169	Spirochaetales bacterium	University of California, Berkeley	LNF	LNF	LNF	-	-	0	1	3	LF	TGA	14	V	8	H
GCA_018433805	Spirochaetales bacterium	Spirochaetales bacterium		Spirochaeta spp.	GCA_018433805	GCA_018433805.1	isolate: SM3-B5.1	#N/A	2026792	SM3	GCA_018433805.1	GenBank		Contig	31716	3684212	2021-05-21		PRJNA655520	SAMN16056155	Spirochaetales bacterium	University of California, Berkeley	LNF	LNF	LNF	-	-	0	0	5	LNF	TGA	LNF	#N/A	362	H
GCA_018433865	Spirochaetales bacterium	Spirochaetales bacterium		Spirochaeta spp.	GCA_018433865	GCA_018433865.1	isolate: SM3-B16.1	#N/A	2026792	SM3	GCA_018433865.1	GenBank		Contig	285730	2914218	2021-05-21		PRJNA655520	SAMN16056149	Spirochaetales bacterium	University of California, Berkeley	LNF	LNF	LNF	-	-	0	0	3	LNF	TGA	347	V	363	H
GCA_018433905	Spirochaetales bacterium	Spirochaetales bacterium		Spirochaeta spp.	GCA_018433905	GCA_018433905.1	isolate: SM3-B14.1	JAHDQH010000309.1	2026792	SM3	GCA_018433905.1	GenBank		Contig	15657	3052819	2021-05-21		PRJNA655520	SAMN16056147	Spirochaetales bacterium	University of California, Berkeley	LNF	LNF	LNF	-	-	3	2	6	LF	TGA	21	V	LNF	NA
GCA_018434265	Spirochaetales bacterium	Spirochaetales bacterium		Spirochaeta spp.	GCA_018434265	GCA_018434265.1	isolate: SM1-B16.1	JAHDPP010000093.1	2026792	SM1	GCA_018434265.1	GenBank		Contig	10407	2887501	2021-05-21		PRJNA655520	SAMN16056129	Spirochaetales bacterium	University of California, Berkeley	LNF	LNF	LNF	-	-	0	1	2	LF	TGA	38	V	361	H
GCA_018435405	Spirochaetales bacterium	Spirochaetales bacterium		Spirochaeta spp.	GCA_018435405	GCA_018435405.1	isolate: SL1-B25	#N/A	2026792	SL1	GCA_018435405.1	GenBank		Contig	2003	1242304	2021-05-21		PRJNA655520	SAMN16056075	Spirochaetales bacterium	University of California, Berkeley	LNF	LNF	LNF	-	-	#N/A	#N/A	#N/A	LNF	TGA	348	V	LNF	NA
GCA_018435465	Spirochaetales bacterium	Spirochaetales bacterium		Spirochaeta spp.	GCA_018435465	GCA_018435465.1	isolate: SL1-B19	#N/A	2026792	SL1	GCA_018435465.1	GenBank		Contig	2597	1754464	2021-05-21		PRJNA655520	SAMN16056071	Spirochaetales bacterium	University of California, Berkeley	LNF	LNF	LNF	-	-	#N/A	#N/A	#N/A	LNF	TGA	349	V	LNF	NA
GCA_018435615	Spirochaetales bacterium	Spirochaetales bacterium		Spirochaeta spp.	GCA_018435615	GCA_018435615.1	isolate: R3-B6	JAHDNG010001383.1	2026792	R3	GCA_018435615.1	GenBank		Contig	1606	2566772	2021-05-21		PRJNA655520	SAMN16056066	Spirochaetales bacterium	University of California, Berkeley	LNF	LNF	LNF	-	-	0	1	0	LF	TGA	350	V	LNF	NA
GCA_018436625	Spirochaetales bacterium	Spirochaetales bacterium		Spirochaeta spp.	GCA_018436625	GCA_018436625.1	isolate: M1-B14.1	#N/A	2026792	M1	GCA_018436625.1	GenBank		Contig	2568	2082369	2021-05-21		PRJNA655520	SAMN16056017	Spirochaetales bacterium	University of California, Berkeley	LNF	LNF	LNF	-	-	0	0	1	LNF	TGA	LNF	#N/A	364	H
GCA_018437035	Spirochaetales bacterium	Spirochaetales bacterium		Spirochaeta spp.	GCA_018437035	GCA_018437035.1	isolate: LM1-B39	#N/A	2026792	LM1	GCA_018437035.1	GenBank		Contig	11727	3403826	2021-05-21		PRJNA655520	SAMN16055986	Spirochaetales bacterium	University of California, Berkeley	LNF	LNF	LNF	-	-	#N/A	#N/A	#N/A	LNF	TGA	11	V	LNF	NA
GCA_018644745	Spirochaetales bacterium	Spirochaetales bacterium		Spirochaeta spp.	GCA_018644745	GCA_018644745.1	isolate: co234_bin41	#N/A	2026792	ASM1864474v1	GCA_018644745.1	GenBank	NCBI Prokaryotic Genome Annotation Pipeline (PGAP)	Scaffold	5228	4683160	2021-06-02	4922	PRJNA630981	SAMN14913699	Spirochaetales bacterium	The University of Melbourne	LNF	LNF	LNF	-	-	#N/A	#N/A	#N/A	LNF	TGA	351	V	365	H
GCA_018711525	Candidatus Ornithospirochaeta stercorigallinarum	Candidatus Ornithospirochaeta stercorigallinarum		Spirochaeta spp.	GCA_018711525	GCA_018711525.1	isolate: ChiHecec3B27-9561	DVIF01000080.1	2840898	ASM1871152v1	GCA_018711525.1	GenBank	NCBI Prokaryotic Genome Annotation Pipeline (PGAP)	Contig	26407	1929630	2021-06-04	1928	PRJNA543206	SAMN15816957	Candidatus Ornithospirochaeta stercorigallinarum	Quadram Institutte	LNF	LNF	LNF	-	-	0	0	4	LNF	#N/A	LNF	#N/A	LNF	NA
GCA_018831565	Borreliella bavariensis	Borreliella bavariensis			GCA_018831565	GCA_018831565.1	strain: A104S	CP058812.1	664662	ASM1883156v1	GCA_018831565.1	GenBank		Complete Genome	902339	1315446	2021-06-10		PRJNA327303	SAMN05328446	Borreliella bavariensis	Bavarian Health and Food Safety Authority	LNF	LNF	LNF	-	-	1	2	1	LF	TGA	352	V	LNF	NA
GCA_018883625	Candidatus Treponema excrementipullorum	Candidatus Treponema excrementipullorum		Other Treponema spp.	GCA_018883625	GCA_018883625.1	isolate: Gambia15-2214	JAHLFV010000138.1	2838768	ASM1888362v1	GCA_018883625.1	GenBank	NCBI Prokaryotic Genome Annotation Pipeline (PGAP)	Contig	12977	2269009	2021-06-14	2200	PRJNA543206	SAMN15816896	Candidatus Treponema excrementipullorum	Quadram Institutte	LNF	LNF	LNF	-	-	0	0	3	LNF	#N/A	353	V	366	H
GCA_019038705	Spirochaetales bacterium	Spirochaetales bacterium		Spirochaeta spp.	GCA_019038705	GCA_019038705.1	isolate: CORE_19_RING_Bin_00006	#N/A	2026792	ASM1903870v1	GCA_019038705.1	GenBank	NCBI Prokaryotic Genome Annotation Pipeline (PGAP)	Contig	14096	2126854	2021-06-26	2084	PRJNA726559	SAMN19588569	Spirochaetales bacterium	University of California, Santa Barbara	LNF	LNF	LNF	-	-	#N/A	#N/A	#N/A	LNF	TGA	354	V	367	H
GCA_019113245	Candidatus Ornithospirochaeta avicola	Candidatus Ornithospirochaeta avicola		Spirochaeta spp.	GCA_019113245	GCA_019113245.1	isolate: Gambia11-129	DXHU01000016.1	2840896	ASM1911324v1	GCA_019113245.1	GenBank	NCBI Prokaryotic Genome Annotation Pipeline (PGAP)	Contig	106738	1498588	2021-07-05	1468	PRJNA543206	SAMN15816993	Candidatus Ornithospirochaeta avicola	Quadram Institutte	LNF	LNF	LNF	-	-	0	0	2	LNF	#N/A	ALM	#N/A	368	H
GCA_019113455	Candidatus Treponema faecavium	Candidatus Treponema faecavium		Other Treponema spp.	GCA_019113455	GCA_019113455.1	isolate: USASDec8-330	#N/A	2838769	ASM1911345v1	GCA_019113455.1	GenBank	NCBI Prokaryotic Genome Annotation Pipeline (PGAP)	Contig	11570	2196941	2021-07-05	2086	PRJNA543206	SAMN15816910	Candidatus Treponema faecavium	Quadram Institutte	LNF	LNF	LNF	-	-	0	0	1	LNF	#N/A	LNF	#N/A	LNF	NA
GCA_019775755	Treponema pallidum	Treponema pallidum			GCA_019775755	GCA_019775755.2	strain: UAB528ei	CP073410.2	160	ASM1977575v2	GCA_019775755.2	GenBank	NCBI Prokaryotic Genome Annotation Pipeline (PGAP)	Chromosome	694458	1139615	2022-03-16	1041	PRJNA723099	SAMN18805055	Treponema pallidum	University of Washington Laboratory Medicine	20	2	10	65	Nichols-like	2	2	2	LF	TGA	341	V	1	H
GCA_020023565	Spirochaetales bacterium	Spirochaetales bacterium		Spirochaeta spp.	GCA_020023565	GCA_020023565.1	isolate: M1-B13.2	JAHRAB010000369.1	2026792	ASM2002356v1	GCA_020023565.1	GenBank		Contig	2990	1459446	2021-09-17		PRJNA655520	SAMN16056016	Spirochaetales bacterium	University of California, Berkeley	LNF	LNF	LNF	-	-	0	1	2	LF	TGA	LNF	#N/A	LNF	NA
GCA_020024055	Spirochaetaceae bacterium	Spirochaetaceae bacterium		Spirochaeta spp.	GCA_020024055	GCA_020024055.1	isolate: MAG104	#N/A	1898206	ASM2002405v1	GCA_020024055.1	GenBank		Contig	15279	1279110	2021-09-17		PRJNA665590	SAMN19315160	Spirochaetaceae bacterium	Korea Polar Research Institute	LNF	LNF	LNF	-	-	#N/A	#N/A	#N/A	LNF	TGA	355	V	LNF	NA
GCA_020054965	Spirochaeta sp.	Spirochaeta sp.		Spirochaeta spp.	GCA_020054965	GCA_020054965.1	isolate: M2_7_6_bin.41	JAIMZO010000014.1	28185	ASM2005496v1	GCA_020054965.1	GenBank	Annotation submitted by The Ohio State University	Contig	9084	1270702	2021-09-20	1281	PRJNA308326	SAMN17087347	Spirochaeta sp.	The Ohio State University	LNF	LNF	LNF	-	-	#N/A	#N/A	#N/A	LNF	#N/A	356	V	369	H
GCA_020201015	Spirochaeta sp.	Spirochaeta sp.		Spirochaeta spp.	GCA_020201015	GCA_020201015.1	isolate: MAG6	#N/A	28185	ASM2020101v1	GCA_020201015.1	GenBank	NCBI Prokaryotic Genome Annotation Pipeline (PGAP)	Scaffold	10046	2764627	2021-09-30	2855	PRJNA291433	SAMN18623564	Spirochaeta sp.	Instituto de Nutricion y Tecnologia de los Alimentos - Universidad de Chile	LNF	LNF	LNF	-	-	0	0	2	LNF	#N/A	357	V	370	H
GCA_020216655	Treponema sp.	Treponema sp.			GCA_020216655	GCA_020216655.1	isolate: M74	#N/A	166	ASM2021665v1	GCA_020216655.1	GenBank	NCBI Prokaryotic Genome Annotation Pipeline (PGAP)	Contig	10902	2660714	2021-10-02	2508	PRJNA673998	SAMN16861156	Treponema sp.	University of Delhi	LNF	LNF	LNF	-	-	#N/A	#N/A	#N/A	LNF	TGG	LNF	#N/A	LNF	NA
GCA_020353535	Spirochaetaceae bacterium	Spirochaetaceae bacterium		Spirochaeta spp.	GCA_020353535	GCA_020353535.1	isolate: bin59	CP070696.1	1898206	ASM2035353v1	GCA_020353535.1	GenBank	NCBI Prokaryotic Genome Annotation Pipeline (PGAP)	Chromosome	61068	4844756	2021-10-07	4530	PRJNA575161	SAMN17669670	Spirochaetaceae bacterium	Tongji University	LNF	LNF	LNF	-	-	0	0	1	LNF	TGA	358	V	371	H
GCA_020632655	Spirochaetaceae bacterium	Spirochaetaceae bacterium		Spirochaeta spp.	GCA_020632655	GCA_020632655.1	isolate: HK-STAS-MYXO-51	JACKFD010000003.1	1898206	ASM2063265v1	GCA_020632655.1	GenBank	NCBI Prokaryotic Genome Annotation Pipeline (PGAP)	Contig	362367	5288128	2021-10-26	4505	PRJNA648801	SAMN15687792	Spirochaetaceae bacterium	The University of Hong Kong	LNF	LNF	LNF	-	-	1	1	1	LF	TGA	PAMA	#N/A	LNF	NA
GCA_020719845	Treponema denticola	Treponema denticola		Other Treponema spp.	GCA_020719845	GCA_020719845.1	isolate: SulCav_GS09_5_63_49	#N/A	158	ASM2071984v1	GCA_020719845.1	GenBank		Scaffold	19700	3306793	2021-11-02		PRJNA767587	SAMN22209555	Treponema denticola	University Duisburg-Essen	LNF	LNF	LNF	-	-	#N/A	#N/A	#N/A	LNF	TGA	359	V	LNF	NA
GCA_020720765	Borreliella garinii	Borreliella garinii			GCA_020720765	GCA_020720765.1	isolate: SulCav_GS09_5_48_83	DYOB01000444.1	29519	ASM2072076v1	GCA_020720765.1	GenBank		Scaffold	15090	3411097	2021-11-02		PRJNA767587	SAMN22209515	Borreliella garinii	University Duisburg-Essen	LNF	LNF	LNF	-	-	20	4	5	LF	TGA	360	V	372	H
GCA_021152385	Spirochaetaceae bacterium	Spirochaetaceae bacterium		Spirochaeta spp.	GCA_021152385	GCA_021152385.1	isolate: pig6.22	JAGKVL010000017.1	1898206	ASM2115238v1	GCA_021152385.1	GenBank		Contig	15745	1973629	2021-12-10		PRJNA691978	SAMN17967783	Spirochaetaceae bacterium	Georgia Institute of Technology	LNF	LNF	LNF	-	-	#N/A	#N/A	#N/A	LNF	TGA	361	V	373	H
GCA_021152445	Spirochaetaceae bacterium	Spirochaetaceae bacterium		Spirochaeta spp.	GCA_021152445	GCA_021152445.1	isolate: pig6.010	#N/A	1898206	ASM2115244v1	GCA_021152445.1	GenBank		Contig	14306	3180542	2021-12-10		PRJNA691978	SAMN17967781	Spirochaetaceae bacterium	Georgia Institute of Technology	LNF	LNF	LNF	-	-	#N/A	#N/A	#N/A	LNF	TGA	342	V	374	H
GCA_021153075	Spirochaetaceae bacterium	Spirochaetaceae bacterium		Spirochaeta spp.	GCA_021153075	GCA_021153075.1	isolate: cow8.3	#N/A	1898206	ASM2115307v1	GCA_021153075.1	GenBank		Contig	5440	1481368	2021-12-10		PRJNA691978	SAMN17967748	Spirochaetaceae bacterium	Georgia Institute of Technology	LNF	LNF	LNF	-	-	#N/A	#N/A	#N/A	LNF	TGA	249	V	375	H
GCA_021153425	Spirochaetaceae bacterium	Spirochaetaceae bacterium		Spirochaeta spp.	GCA_021153425	GCA_021153425.1	isolate: cow4.001	JAGKTM010000171.1	1898206	ASM2115342v1	GCA_021153425.1	GenBank		Contig	39862	2942090	2021-12-10		PRJNA691978	SAMN17967732	Spirochaetaceae bacterium	Georgia Institute of Technology	LNF	LNF	LNF	-	-	2	1	0	LF	TGA	362	V	376	H
GCA_021158165	Spirochaetales bacterium	Spirochaetales bacterium		Spirochaeta spp.	GCA_021158165	GCA_021158165.1	isolate: AUK091	JAGGVD010000241.1	2026792	ASM2115816v1	GCA_021158165.1	GenBank	NCBI Prokaryotic Genome Annotation Pipeline (PGAP)	Contig	19093	3479001	2021-12-10	3416	PRJNA713414	SAMN18353587	Spirochaetales bacterium	California Institute of Technology	LNF	LNF	LNF	-	-	0	0	2	LNF	TGA	363	V	377	H
GCA_021160315	Spirochaetaceae bacterium	Spirochaetaceae bacterium		Spirochaeta spp.	GCA_021160315	GCA_021160315.1	isolate: AUK289	#N/A	1898206	ASM2116031v1	GCA_021160315.1	GenBank	NCBI Prokaryotic Genome Annotation Pipeline (PGAP)	Contig	4350	1701082	2021-12-10	1862	PRJNA713414	SAMN18353785	Spirochaetaceae bacterium	California Institute of Technology	LNF	LNF	LNF	-	-	#N/A	#N/A	#N/A	LNF	TGA	LNF	#N/A	LNF	NA
GCA_021160645	Spirochaetaceae bacterium	Spirochaetaceae bacterium		Spirochaeta spp.	GCA_021160645	GCA_021160645.1	isolate: AUK273	#N/A	1898206	ASM2116064v1	GCA_021160645.1	GenBank	NCBI Prokaryotic Genome Annotation Pipeline (PGAP)	Contig	4836	2394668	2021-12-10	2439	PRJNA713414	SAMN18353769	Spirochaetaceae bacterium	California Institute of Technology	LNF	LNF	LNF	-	-	0	0	1	LNF	TGA	364	V	378	H
GCA_021372425	Spirochaetaceae bacterium	Spirochaetaceae bacterium		Spirochaeta spp.	GCA_021372425	GCA_021372425.1	isolate: bin.451	#N/A	1898206	ASM2137242v1	GCA_021372425.1	GenBank	NCBI Prokaryotic Genome Annotation Pipeline (PGAP)	Contig	8129	2286631	2022-01-05	2270	PRJNA743546	SAMN21553912	Spirochaetaceae bacterium	University of Iowa	LNF	LNF	LNF	-	-	0	0	2	LNF	TGA	365	V	379	H
GCA_021442895	Sphaerochaetaceae bacterium	Sphaerochaetaceae bacterium			GCA_021442895	GCA_021442895.1	isolate: MAG75	#N/A	2791017	ASM2144289v1	GCA_021442895.1	GenBank	NCBI Prokaryotic Genome Annotation Pipeline (PGAP)	Contig	3658	1713506	2022-01-12	1908	PRJNA563062	SAMN15049533	Sphaerochaetaceae bacterium	Brazilian Center for Research in Energy and Materials (CNPEM)	LNF	LNF	LNF	-	-	0	0	1	LNF	TGA	LNF	#N/A	LNF	NA
GCA_021442965	Treponema sp.	Treponema sp.			GCA_021442965	GCA_021442965.1	isolate: MAG76	#N/A	166	ASM2144296v1	GCA_021442965.1	GenBank	NCBI Prokaryotic Genome Annotation Pipeline (PGAP)	Contig	7523	2283669	2022-01-12	2162	PRJNA563062	SAMN15049534	Treponema sp.	Brazilian Center for Research in Energy and Materials (CNPEM)	LNF	LNF	LNF	-	-	#N/A	#N/A	#N/A	LNF	TGG	LNF	#N/A	LNF	NA
GCA_021442985	Sphaerochaetaceae bacterium	Sphaerochaetaceae bacterium			GCA_021442985	GCA_021442985.1	isolate: MAG74	JABUUV010000188.1	2791017	ASM2144298v1	GCA_021442985.1	GenBank	NCBI Prokaryotic Genome Annotation Pipeline (PGAP)	Contig	4316	1456171	2022-01-12	1624	PRJNA563062	SAMN15049532	Sphaerochaetaceae bacterium	Brazilian Center for Research in Energy and Materials (CNPEM)	LNF	LNF	LNF	-	-	#N/A	#N/A	#N/A	LNF	TGA	366	V	380	H
GCA_021617945	Sphaerochaetaceae bacterium	Sphaerochaetaceae bacterium			GCA_021617945	GCA_021617945.1	isolate: B11_60.fa	#N/A	2791017	ASM2161794v1	GCA_021617945.1	GenBank		Scaffold	3274	1645693	2022-01-26		PRJNA678454	SAMN23482729	Sphaerochaetaceae bacterium	Stanford University School of Medicine	LNF	LNF	LNF	-	-	#N/A	#N/A	#N/A	LNF	TGA	LNF	#N/A	381	H
GCA_021618515	Sphaerochaetaceae bacterium	Sphaerochaetaceae bacterium			GCA_021618515	GCA_021618515.1	isolate: A78_bin.1.fa	#N/A	2791017	ASM2161851v1	GCA_021618515.1	GenBank		Scaffold	43666	1993506	2022-01-26		PRJNA678454	SAMN23482699	Sphaerochaetaceae bacterium	Stanford University School of Medicine	LNF	LNF	LNF	-	-	#N/A	#N/A	#N/A	LNF	TGA	22	V	382	H
GCA_021621705	Sphaerochaetaceae bacterium	Sphaerochaetaceae bacterium			GCA_021621705	GCA_021621705.1	isolate: A30_bin.10.fa	#N/A	2791017	ASM2162170v1	GCA_021621705.1	GenBank		Scaffold	6440	1630538	2022-01-26		PRJNA678454	SAMN23482540	Sphaerochaetaceae bacterium	Stanford University School of Medicine	LNF	LNF	LNF	-	-	#N/A	#N/A	#N/A	LNF	TGA	367	V	383	H
GCA_021624565	Sphaerochaetaceae bacterium	Sphaerochaetaceae bacterium			GCA_021624565	GCA_021624565.1	isolate: C27_bin.22.fa	#N/A	2791017	ASM2162456v1	GCA_021624565.1	GenBank		Scaffold	41818	2095179	2022-01-26		PRJNA678454	SAMN23483654	Sphaerochaetaceae bacterium	Stanford University School of Medicine	LNF	LNF	LNF	-	-	#N/A	#N/A	#N/A	LNF	TGA	22	V	384	H
GCA_021628245	Sphaerochaetaceae bacterium	Sphaerochaetaceae bacterium			GCA_021628245	GCA_021628245.1	isolate: B79_40.fa	#N/A	2791017	ASM2162824v1	GCA_021628245.1	GenBank		Scaffold	120084	2267123	2022-01-26		PRJNA678454	SAMN23483377	Sphaerochaetaceae bacterium	Stanford University School of Medicine	LNF	LNF	LNF	-	-	1	0	1	LNF	TGA	22	V	385	H
GCA_021630535	Sphaerochaetaceae bacterium	Sphaerochaetaceae bacterium			GCA_021630535	GCA_021630535.1	isolate: C31_21.fa	JAJXNL010000005.1	2791017	ASM2163053v1	GCA_021630535.1	GenBank		Scaffold	4788	1854791	2022-01-26		PRJNA678454	SAMN23483710	Sphaerochaetaceae bacterium	Stanford University School of Medicine	LNF	LNF	LNF	-	-	0	1	0	LF	CGA	368	V	385	H
GCA_021631345	Treponema succinifaciens	Treponema succinifaciens		Other Treponema spp.	GCA_021631345	GCA_021631345.1	isolate: B67_1.fa	#N/A	167	ASM2163134v1	GCA_021631345.1	GenBank		Scaffold	5237	2202012	2022-01-26		PRJNA678454	SAMN23483262	Treponema succinifaciens	Stanford University School of Medicine	LNF	LNF	LNF	-	-	#N/A	#N/A	#N/A	LNF	TGG	369	V	386	H
GCA_021638685	Treponema sp.	Treponema sp.			GCA_021638685	GCA_021638685.1	isolate: C27_maxbin.005.fa	JAJXLQ010000161.1	166	ASM2163868v1	GCA_021638685.1	GenBank		Scaffold	20734	2398003	2022-01-26		PRJNA678454	SAMN23483663	Treponema sp.	Stanford University School of Medicine	LNF	LNF	LNF	-	-	#N/A	#N/A	#N/A	LNF	TGG	370	V	387	H
GCA_021648565	Spirochaetales bacterium	Spirochaetales bacterium		Spirochaeta spp.	GCA_021648565	GCA_021648565.1	isolate: D96SM.bin.2	#N/A	2026792	ASM2164856v1	GCA_021648565.1	GenBank	NCBI Prokaryotic Genome Annotation Pipeline (PGAP)	Contig	3619	2014558	2022-01-26	2266	PRJNA782101	SAMN23376555	Spirochaetales bacterium	Institute of Deep-sea Science and Engineering, Chinese Academy of Sciences	LNF	LNF	LNF	-	-	#N/A	#N/A	#N/A	LNF	TGA	LNF	#N/A	388	H
GCA_021736245	Spirochaetaceae bacterium	Spirochaetaceae bacterium		Spirochaeta spp.	GCA_021736245	GCA_021736245.1	isolate: Tobar15.5-16.5m-G28	JAIPGH010000118.1	1898206	ASM2173624v1	GCA_021736245.1	GenBank	NCBI Prokaryotic Genome Annotation Pipeline (PGAP)	Contig	17074	2786144	2022-01-31	2665	PRJNA639779	SAMN21020560	Spirochaetaceae bacterium	Evolutionary Genomics Group	LNF	LNF	LNF	-	-	#N/A	#N/A	#N/A	LNF	TGA	371	V	389	H
GCA_021736255	Spirochaetales bacterium	Spirochaetales bacterium		Spirochaeta spp.	GCA_021736255	GCA_021736255.1	isolate: Tobar15.5-16.5m-G27	JAIPGG010000002.1	2026792	ASM2173625v1	GCA_021736255.1	GenBank	NCBI Prokaryotic Genome Annotation Pipeline (PGAP)	Contig	27377	2662870	2022-01-31	2491	PRJNA639779	SAMN21020559	Spirochaetales bacterium	Evolutionary Genomics Group	LNF	LNF	LNF	-	-	1	0	2	LNF	TGA	372	V	390	H
GCA_021736365	Spirochaetales bacterium	Spirochaetales bacterium		Spirochaeta spp.	GCA_021736365	GCA_021736365.1	isolate: Tobar15.5-16.5m-G24	JAIPFZ010000002.1	2026792	ASM2173636v1	GCA_021736365.1	GenBank	NCBI Prokaryotic Genome Annotation Pipeline (PGAP)	Contig	24908	3275863	2022-01-31	3068	PRJNA639779	SAMN21020556	Spirochaetales bacterium	Evolutionary Genomics Group	LNF	LNF	LNF	-	-	0	0	1	LNF	TGA	372	V	390	H
[truncated: 3,296 more rows]

## Sheet: STable3
ID	Description	TP0136	TP0548	TP0705	ST (MLST (Grillová))	clonal_complex (MLST (Grillová))	genus (Ribosomal MLST)	species (Ribosomal MLST)	isolate	country	subspecies	host_species	source	clinical_source	16S_(965-967)
[truncated: 544 more rows]

[truncated: 1 more sheets: STable4]
